# Supplementary material for: Isolation and Molecular Characterization of Two Novel Lytic Bacteriophages for the Biocontrol of Escherichia coli in Uterine Infections: In Vitro and Ex Vivo Preliminary Studies in Veterinary Medicine
Source: Pharmaceutics. 2022 Oct 30;14(11):2344. doi: 10.3390/pharmaceutics14112344 (PMC9692438; doi:10.3390/pharmaceutics14112344)
Supplement: Supplementary file 1 [file pharmaceutics-14-02344-s001.zip]

Archive with 2 entries (2 files):
- Supplementary_Table_S1_UV-Vis_spectrophotometric_data_phages_ph0011_ph0021.pdf
- Supplementary_Table_S2_annotated_genomes_phages_ph0011_ph0021.xlsx
