# Supplementary material for: Isolation and Molecular Characterization of Two Novel Lytic Bacteriophages for the Biocontrol of Escherichia coli in Uterine Infections: In Vitro and Ex Vivo Preliminary Studies in Veterinary Medicine
Source: Pharmaceutics. 2022 Oct 30;14(11):2344. doi: 10.3390/pharmaceutics14112344 (PMC9692438; doi:10.3390/pharmaceutics14112344)
Supplement: Supplementary file 1 [file pharmaceutics-14-02344-s001.zip › Supplementary_Table_S2_annotated_genomes_phages_ph0011_ph0021.xlsx]

## Sheet: phage_ph0011
phage vB_EcoM_Uniso11
#Annotated with Bakta (v1.5.0): https://github.com/oschwengers/bakta
#Database (v4.0): https://doi.org/10.5281/zenodo.4247252
#Sequence Id	Type	Start	Stop	Strand	Locus Tag	Gene	Product	DbXrefs
contig_1	cds	52	240	+	vB_EcoM_phAPEC6_00005		hypothetical protein
contig_1	cds	442	1104	+	vB_EcoM_phAPEC6_00010		hypothetical protein	SO:0001217, UniRef:UniRef50_A0A097EXL7, UniRef:UniRef90_A0A411BGX8
contig_1	cds	1702	1890	+	vB_EcoM_phAPEC6_00015		hypothetical protein	SO:0001217, UniRef:UniRef50_L7TI15, UniRef:UniRef90_L7TI15
contig_1	cds	1901	2107	+	vB_EcoM_phAPEC6_00020		hypothetical protein	SO:0001217, UniRef:UniRef50_A0A097EXL2, UniRef:UniRef90_A0A8F5RDJ3
contig_1	cds	2290	2475	+	vB_EcoM_phAPEC6_00025		hypothetical protein
contig_1	cds	2879	3082	+	vB_EcoM_phAPEC6_00030		hypothetical protein
contig_1	cds	5076	5438	+	vB_EcoM_phAPEC6_00035		Phi92_gp227	SO:0001217, UniRef:UniRef50_I7HPI4, UniRef:UniRef90_A0A6D0ZIC4
contig_1	cds	5531	5770	+	vB_EcoM_phAPEC6_00040		hypothetical protein	SO:0001217, UniParc:UPI00081D19FC, UniRef:UniRef100_A0A1C3S638, UniRef:UniRef50_A0A097EXH5, UniRef:UniRef90_A0A097EXH5
contig_1	cds	5861	6127	+	vB_EcoM_phAPEC6_00045		hypothetical protein
contig_1	cds	6215	6445	+	vB_EcoM_phAPEC6_00050		hypothetical protein	RefSeq:WP_210765646.1, SO:0001217, UniParc:UPI0002AB1D7C, UniRef:UniRef100_L7TPR9, UniRef:UniRef50_L7TPR9, UniRef:UniRef90_L7TPR9
contig_1	cds	6872	7483	+	vB_EcoM_phAPEC6_00055		hypothetical protein	SO:0001217, UniRef:UniRef50_S4USC4, UniRef:UniRef90_L7TJ43
contig_1	cds	7539	7808	+	vB_EcoM_phAPEC6_00060		hypothetical protein	SO:0001217, UniParc:UPI001A503807, UniRef:UniRef100_UPI001A503807, UniRef:UniRef50_A0A097EXH5, UniRef:UniRef90_L7TLG8
contig_1	cds	7865	8146	+	vB_EcoM_phAPEC6_00065		hypothetical protein	SO:0001217, UniRef:UniRef50_A0A097EXM6, UniRef:UniRef90_A0A097EXM6
contig_1	cds	8164	8367	+	vB_EcoM_phAPEC6_00070		hypothetical protein	RefSeq:WP_155851226.1, SO:0001217, UniParc:UPI0012DD8447, UniRef:UniRef100_A0A6L6S1K0, UniRef:UniRef50_A0A097EXI7, UniRef:UniRef90_A0A097EXI7
contig_1	cds	8425	8676	+	vB_EcoM_phAPEC6_00075		hypothetical protein	SO:0001217, UniRef:UniRef50_A0A097EXN1, UniRef:UniRef90_A0A097EXN1
contig_1	cds	8925	9161	+	vB_EcoM_phAPEC6_00080		hypothetical protein	SO:0001217, UniRef:UniRef50_A0A4Y6E8T4, UniRef:UniRef90_A0A4Y6E8T4
contig_1	cds	9246	9545	+	vB_EcoM_phAPEC6_00085		hypothetical protein	SO:0001217, UniRef:UniRef50_A0A6D0ZLB8, UniRef:UniRef90_A0A6D0ZLB8
contig_1	cds	10031	10513	+	vB_EcoM_phAPEC6_00090		hypothetical protein	SO:0001217, UniRef:UniRef50_L7TI03, UniRef:UniRef90_L7TI03
contig_1	cds	10789	10941	+	vB_EcoM_phAPEC6_00095		hypothetical protein	SO:0001217, UniParc:UPI00051A8FA3, UniRef:UniRef100_A0A6D0ZIB3, UniRef:UniRef50_A0A6D0ZIB3, UniRef:UniRef90_A0A6D0ZIB3
contig_1	cds	11013	11240	+	vB_EcoM_phAPEC6_00100		Phi92_gp233	SO:0001217, UniRef:UniRef50_I7HXL4, UniRef:UniRef90_A0A4Y6EAS1
contig_1	cds	11327	11470	+	vB_EcoM_phAPEC6_00105		hypothetical protein	SO:0001217, UniRef:UniRef50_A0A097EXN6, UniRef:UniRef90_A0A097EXN6
contig_1	cds	11552	11896	+	vB_EcoM_phAPEC6_00110		Phi92_gp231	SO:0001217, UniRef:UniRef50_J3JSC0, UniRef:UniRef90_A0A6L6RYK3
contig_1	cds	11977	12246	+	vB_EcoM_phAPEC6_00115		hypothetical protein	SO:0001217, UniRef:UniRef50_H6X4E1, UniRef:UniRef90_L7TLG0
contig_1	cds	12298	12570	+	vB_EcoM_phAPEC6_00120		hypothetical protein
contig_1	cds	12576	12785	+	vB_EcoM_phAPEC6_00125		hypothetical protein	SO:0001217, UniRef:UniRef50_A0A097EXP0, UniRef:UniRef90_A0A411BGE5
contig_1	cds	12854	13000	+	vB_EcoM_phAPEC6_00130		hypothetical protein	SO:0001217, UniParc:UPI00081C8CC3, UniRef:UniRef100_A0A1C3S6E0, UniRef:UniRef50_A0A411BGT0, UniRef:UniRef90_A0A1C3S6E0
contig_1	cds	13082	13234	+	vB_EcoM_phAPEC6_00135		hypothetical protein	RefSeq:WP_170998962.1, SO:0001217, UniParc:UPI0010B66E01, UniRef:UniRef100_UPI0010B66E01, UniRef:UniRef50_A0A097EXP9, UniRef:UniRef90_A0A097EXP9
contig_1	cds	13679	14020	+	vB_EcoM_phAPEC6_00140		hypothetical protein	SO:0001217, UniRef:UniRef50_A0A097EXP1, UniRef:UniRef90_A0A097EXP1
contig_1	cds	14144	14356	+	vB_EcoM_phAPEC6_00145		Phi92_gp234	SO:0001217, UniRef:UniRef50_I7HJF8, UniRef:UniRef90_A0A097EXK3
contig_1	cds	14439	14618	+	vB_EcoM_phAPEC6_00150		hypothetical protein	RefSeq:WP_155851211.1, SO:0001217, UniParc:UPI00051A9D40, UniRef:UniRef100_A0A6D0ZBH5, UniRef:UniRef50_A0A6D0ZBH5, UniRef:UniRef90_A0A6D0ZBH5
contig_1	cds	14732	14875	+	vB_EcoM_phAPEC6_00155		hypothetical protein	RefSeq:WP_155851210.1, SO:0001217, UniParc:UPI0002AB11D6, UniRef:UniRef100_A0A6L6RZ97, UniRef:UniRef50_A0A097EXQ3, UniRef:UniRef90_A0A097EXQ3
contig_1	cds	14982	15179	+	vB_EcoM_phAPEC6_00160		hypothetical protein	SO:0001217, UniRef:UniRef50_A0A097EXK2, UniRef:UniRef90_A0A097EXK2
contig_1	cds	15179	15436	+	vB_EcoM_phAPEC6_00165		DksA C4-type domain-containing protein	SO:0001217, UniParc:UPI0010B729DA, UniRef:UniRef100_A0A482GBJ4, UniRef:UniRef50_A8R990, UniRef:UniRef90_A0A6D0ZF67
contig_1	cds	15501	15857	+	vB_EcoM_phAPEC6_00170		N-acetyltransferase domain-containing protein	RefSeq:WP_137592791.1, SO:0001217, UniParc:UPI000DF0940F, UniRef:UniRef100_A0A5A4U315, UniRef:UniRef50_A0A5A4U315, UniRef:UniRef90_A0A5A4U315
contig_1	cds	15937	16125	+	vB_EcoM_phAPEC6_00175		hypothetical protein	RefSeq:WP_137592792.1, SO:0001217, UniParc:UPI00081C6ED6, UniRef:UniRef100_A0A6D0ZK01, UniRef:UniRef50_A0A6D0ZK01, UniRef:UniRef90_A0A6D0ZK01
contig_1	cds	16153	16476	+	vB_EcoM_phAPEC6_00180		hypothetical protein	SO:0001217, UniRef:UniRef50_L7TKG0, UniRef:UniRef90_L7TKG0
contig_1	cds	16560	16772	+	vB_EcoM_phAPEC6_00185		hypothetical protein	SO:0001217, UniRef:UniRef50_L7TPP8, UniRef:UniRef90_A0A411BGS3
contig_1	cds	16859	17032	+	vB_EcoM_phAPEC6_00190		hypothetical protein	RefSeq:WP_210764981.1, SO:0001217, UniParc:UPI001A4F8986, UniRef:UniRef100_UPI001A4F8986, UniRef:UniRef50_A0A097EXL3, UniRef:UniRef90_A0A411BGG9
contig_1	cds	17029	17178	+	vB_EcoM_phAPEC6_00195		hypothetical protein	RefSeq:WP_170998966.1, SO:0001217, UniParc:UPI00081C72C2, UniRef:UniRef100_A0A1C3S6Q5, UniRef:UniRef50_L7TLF0, UniRef:UniRef90_L7TLF0
contig_1	cds	17494	17769	+	vB_EcoM_phAPEC6_00200		hypothetical protein	SO:0001217, UniParc:UPI0010194BB1, UniRef:UniRef100_A0A411BGF3, UniRef:UniRef50_A0A097EXL1, UniRef:UniRef90_A0A097EXL1
contig_1	cds	17858	18040	+	vB_EcoM_phAPEC6_00205		hypothetical protein	SO:0001217, UniRef:UniRef50_L7TPP4, UniRef:UniRef90_L7TPP4
contig_1	cds	18128	18451	+	vB_EcoM_phAPEC6_00210		hypothetical protein	SO:0001217, UniRef:UniRef50_A0A097EXQ7, UniRef:UniRef90_A0A097EXQ7
contig_1	cds	18547	18942	+	vB_EcoM_phAPEC6_00215		hypothetical protein	SO:0001217, UniRef:UniRef50_A0A6L6S338, UniRef:UniRef90_A0A8F5MKZ4
contig_1	cds	19004	19258	+	vB_EcoM_phAPEC6_00220		hypothetical protein	SO:0001217, UniParc:UPI0010B41C46, UniRef:UniRef100_A0A482G7I0, UniRef:UniRef50_A0A097EXR4, UniRef:UniRef90_A0A097EXR4
contig_1	cds	19312	19530	+	vB_EcoM_phAPEC6_00225		hypothetical protein	RefSeq:WP_137592797.1, SO:0001217, UniParc:UPI000A2E686D, UniRef:UniRef100_A0A482G7L1, UniRef:UniRef50_A0A6G5Y9M6, UniRef:UniRef90_A0A6D0ZI94
contig_1	cds	19589	19831	+	vB_EcoM_phAPEC6_00230		hypothetical protein	RefSeq:WP_137592798.1, SO:0001217, UniParc:UPI001018E3F7, UniRef:UniRef100_A0A5A4U5S8, UniRef:UniRef50_L7THY6, UniRef:UniRef90_L7THY6
contig_1	cds	19863	20447	+	vB_EcoM_phAPEC6_00235		Protein kinase domain-containing protein	SO:0001217, UniParc:UPI0010193C4B, UniRef:UniRef100_A0A411BGD1, UniRef:UniRef50_A0A097EXR3, UniRef:UniRef90_A0A097EXR3
contig_1	cds	20668	20889	+	vB_EcoM_phAPEC6_00240		hypothetical protein	RefSeq:WP_155851197.1, SO:0001217, UniParc:UPI0002AB388C, UniRef:UniRef100_A0A6L6RYI4, UniRef:UniRef50_A0A097EXM2, UniRef:UniRef90_A0A411BGR3
contig_1	cds	20973	21377	+	vB_EcoM_phAPEC6_00245		hypothetical protein	SO:0001217, UniRef:UniRef50_A0A482GDB9, UniRef:UniRef90_A0A482GDB9
contig_1	cds	21462	21734	+	vB_EcoM_phAPEC6_00250		Phi92_gp226	SO:0001217, UniRef:UniRef50_J3JSB9, UniRef:UniRef90_L7TJ15
contig_1	cds	21731	21922	+	vB_EcoM_phAPEC6_00255		hypothetical protein	RefSeq:WP_210764991.1, SO:0001217, UniParc:UPI0010174E5E, UniRef:UniRef100_A0A411BGE6, UniRef:UniRef50_S4USB7, UniRef:UniRef90_A0A411BGE6
contig_1	cds	22010	22273	+	vB_EcoM_phAPEC6_00260		hypothetical protein	SO:0001217, UniParc:UPI00101925F3, UniRef:UniRef100_A0A8F5RC27, UniRef:UniRef50_L7THY3, UniRef:UniRef90_A0A6D0ZFK2
contig_1	cds	22341	22565	+	vB_EcoM_phAPEC6_00265		hypothetical protein	RefSeq:WP_210764993.1, SO:0001217, UniParc:UPI0002AB0571, UniRef:UniRef100_A0A6D0ZG71, UniRef:UniRef50_A0A6L6S1K2, UniRef:UniRef90_A0A6D0ZG71
contig_1	cds	22642	22899	+	vB_EcoM_phAPEC6_00270		hypothetical protein	SO:0001217, UniRef:UniRef50_A0A097EXR9, UniRef:UniRef90_L7TPN8
contig_1	cds	22990	23190	+	vB_EcoM_phAPEC6_00275		hypothetical protein	SO:0001217, UniRef:UniRef50_A0A097EXM7, UniRef:UniRef90_A0A5A4U642
contig_1	cds	23436	23768	+	vB_EcoM_phAPEC6_00280		hypothetical protein	RefSeq:WP_137592807.1, SO:0001217, UniParc:UPI0010B8FC04, UniRef:UniRef100_UPI0010B8FC04, UniRef:UniRef50_A0A097EXS9, UniRef:UniRef90_A0A411BGD3
contig_1	cds	23825	24259	+	vB_EcoM_phAPEC6_00285		hypothetical protein	SO:0001217, UniRef:UniRef50_L7TLE2, UniRef:UniRef90_L7TLE2
contig_1	cds	24328	24537	+	vB_EcoM_phAPEC6_00290		hypothetical protein	SO:0001217, UniRef:UniRef50_A0A097EXS6, UniRef:UniRef90_A0A097EXS6
contig_1	cds	24757	24984	+	vB_EcoM_phAPEC6_00295		hypothetical protein	SO:0001217, UniRef:UniRef50_A0A097EXN2, UniRef:UniRef90_UPI0010AF48BD
contig_1	cds	24981	25175	+	vB_EcoM_phAPEC6_00300		hypothetical protein	SO:0001217, UniRef:UniRef50_A0A097EXS8, UniRef:UniRef90_L7TJ05
contig_1	cds	25172	25381	+	vB_EcoM_phAPEC6_00305		hypothetical protein
contig_1	cds	25378	25590	+	vB_EcoM_phAPEC6_00310		hypothetical protein	SO:0001217, UniRef:UniRef50_A0A097EXM8, UniRef:UniRef90_A0A6L6S1F6
contig_1	cds	25587	25799	+	vB_EcoM_phAPEC6_00315		hypothetical protein	SO:0001217, UniRef:UniRef50_A0A097EXT0, UniRef:UniRef90_A0A5A4U4M0
contig_1	cds	25796	26014	+	vB_EcoM_phAPEC6_00320		hypothetical protein	SO:0001217, UniParc:UPI0010177159, UniRef:UniRef100_A0A5A4U2U4, UniRef:UniRef50_A0A6L6S0W6, UniRef:UniRef90_A0A6L6S0W6
contig_1	cds	26005	26229	+	vB_EcoM_phAPEC6_00325		hypothetical protein
contig_1	cds	26226	26483	+	vB_EcoM_phAPEC6_00330		hypothetical protein
contig_1	cds	26440	26727	+	vB_EcoM_phAPEC6_00335		hypothetical protein	SO:0001217, UniRef:UniRef50_A0A097EXU0, UniRef:UniRef90_A0A1C3S6H8
contig_1	cds	26693	26944	+	vB_EcoM_phAPEC6_00340		hypothetical protein
contig_1	cds	26928	27143	+	vB_EcoM_phAPEC6_00345		hypothetical protein	SO:0001217, UniRef:UniRef50_A0A097EXT4, UniRef:UniRef90_A0A411BGP3
contig_1	cds	27140	27358	+	vB_EcoM_phAPEC6_00350		hypothetical protein	SO:0001217, UniRef:UniRef50_A0A097EXP3, UniRef:UniRef90_UPI001A372F4E
contig_1	cds	27349	27567	+	vB_EcoM_phAPEC6_00355		hypothetical protein	SO:0001217, UniRef:UniRef50_A0A411BH15, UniRef:UniRef90_A0A411BH15
contig_1	cds	27564	27800	+	vB_EcoM_phAPEC6_00360		hypothetical protein
contig_1	cds	27797	28054	+	vB_EcoM_phAPEC6_00365		hypothetical protein	SO:0001217, UniRef:UniRef50_A0A097EXU4, UniRef:UniRef90_A0A411BGW1
contig_1	cds	28051	28311	+	vB_EcoM_phAPEC6_00370		hypothetical protein
contig_1	cds	28296	28526	+	vB_EcoM_phAPEC6_00375		hypothetical protein
contig_1	cds	28516	28776	+	vB_EcoM_phAPEC6_00380		hypothetical protein
contig_1	cds	28742	28993	+	vB_EcoM_phAPEC6_00385		hypothetical protein
contig_1	cds	28974	29183	+	vB_EcoM_phAPEC6_00390		hypothetical protein	SO:0001217, UniRef:UniRef50_A0A097EXU3, UniRef:UniRef90_A0A2Z5HAQ5
contig_1	cds	29180	29395	+	vB_EcoM_phAPEC6_00395		hypothetical protein	SO:0001217, UniRef:UniRef50_A0A097EXU9, UniRef:UniRef90_A0A411BGN2
contig_1	cds	29392	29628	+	vB_EcoM_phAPEC6_00400		hypothetical protein
contig_1	cds	29598	29834	+	vB_EcoM_phAPEC6_00405		hypothetical protein	SO:0001217, UniRef:UniRef50_A0A097EXP2, UniRef:UniRef90_A0A411BH05
contig_1	cds	29804	30034	+	vB_EcoM_phAPEC6_00410		hypothetical protein	SO:0001217, UniRef:UniRef50_A0A097EXU5, UniRef:UniRef90_A0A411BGC3
contig_1	cds	30031	30246	+	vB_EcoM_phAPEC6_00415		hypothetical protein
contig_1	cds	30243	30464	+	vB_EcoM_phAPEC6_00420		hypothetical protein
contig_1	cds	30466	30708	+	vB_EcoM_phAPEC6_00425		hypothetical protein
contig_1	cds	30698	31042	+	vB_EcoM_phAPEC6_00430		hypothetical protein	SO:0001217, UniRef:UniRef50_A0A097EXP6, UniRef:UniRef90_A0A6D0ZC21
contig_1	cds	31043	31258	+	vB_EcoM_phAPEC6_00435		hypothetical protein
contig_1	cds	31568	31891	+	vB_EcoM_phAPEC6_00440		hypothetical protein	SO:0001217, UniRef:UniRef50_A0A411BGM1, UniRef:UniRef90_A0A411BGM1
contig_1	cds	31901	32212	+	vB_EcoM_phAPEC6_00445		hypothetical protein	SO:0001217, UniRef:UniRef50_A0A097EXQ5, UniRef:UniRef90_L7TKC3
contig_1	cds	32381	32644	+	vB_EcoM_phAPEC6_00450		hypothetical protein
contig_1	cds	32616	33005	+	vB_EcoM_phAPEC6_00455		hypothetical protein	SO:0001217, UniRef:UniRef50_A0A097EXQ0, UniRef:UniRef90_A0A6L6RZ62
contig_1	cds	32993	33145	+	vB_EcoM_phAPEC6_00460		hypothetical protein	SO:0001217, UniRef:UniRef50_A0A411BGB1, UniRef:UniRef90_A0A411BGB1
contig_1	cds	33145	33321	+	vB_EcoM_phAPEC6_00465		hypothetical protein	SO:0001217, UniRef:UniRef50_A0A097EXV5, UniRef:UniRef90_A0A6L6S2K7
contig_1	cds	33330	33890	+	vB_EcoM_phAPEC6_00470		hypothetical protein	SO:0001217, UniRef:UniRef50_A0A097EXR0, UniRef:UniRef90_A0A411BG92
contig_1	cds	33880	34194	+	vB_EcoM_phAPEC6_00475		hypothetical protein
contig_1	cds	34175	34525	+	vB_EcoM_phAPEC6_00480		hypothetical protein
contig_1	cds	34498	35016	+	vB_EcoM_phAPEC6_00485		hypothetical protein
contig_1	cds	35088	35636	+	vB_EcoM_phAPEC6_00490		hypothetical protein
contig_1	cds	35633	36241	+	vB_EcoM_phAPEC6_00495		hypothetical protein
contig_1	cds	36445	36966	+	vB_EcoM_phAPEC6_00500		hypothetical protein	SO:0001217, UniRef:UniRef50_A0A097EXW1, UniRef:UniRef90_A0A411BGA3
contig_1	cds	36963	37307	+	vB_EcoM_phAPEC6_00505		hypothetical protein
contig_1	cds	37317	37859	+	vB_EcoM_phAPEC6_00510		hypothetical protein
contig_1	cds	37873	38034	+	vB_EcoM_phAPEC6_00515		hypothetical protein
contig_1	cds	38027	38212	+	vB_EcoM_phAPEC6_00520		hypothetical protein
contig_1	cds	38209	38427	+	vB_EcoM_phAPEC6_00525		hypothetical protein
contig_1	cds	38568	38945	+	vB_EcoM_phAPEC6_00530		hypothetical protein
contig_1	cds	38945	39301	+	vB_EcoM_phAPEC6_00535		hypothetical protein
contig_1	cds	39298	39663	+	vB_EcoM_phAPEC6_00540		hypothetical protein	SO:0001217, UniRef:UniRef50_A0A097EXS7, UniRef:UniRef90_A0A411BGY1
contig_1	cds	39665	40006	+	vB_EcoM_phAPEC6_00545		hypothetical protein
contig_1	cds	40003	40188	+	vB_EcoM_phAPEC6_00550		hypothetical protein
contig_1	cds	40190	40660	+	vB_EcoM_phAPEC6_00555		hypothetical protein
contig_1	cds	40657	41097	+	vB_EcoM_phAPEC6_00560		hypothetical protein
contig_1	cds	41100	41567	+	vB_EcoM_phAPEC6_00565		hypothetical protein
contig_1	cds	41567	42010	+	vB_EcoM_phAPEC6_00570		hypothetical protein	SO:0001217, UniRef:UniRef50_A0A411BG73, UniRef:UniRef90_A0A411BG73
contig_1	cds	42007	42321	+	vB_EcoM_phAPEC6_00575		hypothetical protein	SO:0001217, UniRef:UniRef50_A0A097EXX3, UniRef:UniRef90_A0A411BG82
contig_1	cds	42321	42764	+	vB_EcoM_phAPEC6_00580		hypothetical protein	SO:0001217, UniRef:UniRef50_A0A411BG70, UniRef:UniRef90_A0A411BG70
contig_1	cds	42761	43216	+	vB_EcoM_phAPEC6_00585		hypothetical protein	SO:0001217, UniRef:UniRef50_A0A097EXT1, UniRef:UniRef90_A0A411BGJ3
contig_1	cds	43203	43739	+	vB_EcoM_phAPEC6_00590		hypothetical protein	SO:0001217, UniRef:UniRef50_A0A097EXX2, UniRef:UniRef90_A0A097EXX2
contig_1	cds	43913	44104	+	vB_EcoM_phAPEC6_00595		hypothetical protein	SO:0001217, UniRef:UniRef50_A0A097EXX6, UniRef:UniRef90_A0A411BG90
contig_1	cds	44094	44648	+	vB_EcoM_phAPEC6_00600		hypothetical protein
contig_1	cds	44639	45241	+	vB_EcoM_phAPEC6_00605		hypothetical protein	SO:0001217, UniRef:UniRef50_A0A097EXT6, UniRef:UniRef90_A0A5A4U2Y1
contig_1	cds	45247	45606	+	vB_EcoM_phAPEC6_00610		hypothetical protein	SO:0001217, UniRef:UniRef50_L7TPK4, UniRef:UniRef90_A0A411BGL0
contig_1	cds	45596	45931	+	vB_EcoM_phAPEC6_00615		hypothetical protein
contig_1	cds	45939	46475	+	vB_EcoM_phAPEC6_00620		hypothetical protein
contig_1	cds	46535	47008	+	vB_EcoM_phAPEC6_00625		hypothetical protein
contig_1	cds	47005	47475	+	vB_EcoM_phAPEC6_00630		hypothetical protein
contig_1	cds	47465	47827	+	vB_EcoM_phAPEC6_00635		hypothetical protein
contig_1	cds	47811	48224	+	vB_EcoM_phAPEC6_00640		hypothetical protein
contig_1	cds	48224	48691	+	vB_EcoM_phAPEC6_00645		hypothetical protein
contig_1	cds	48691	49233	+	vB_EcoM_phAPEC6_00650		hypothetical protein
contig_1	cds	49230	49802	+	vB_EcoM_phAPEC6_00655		hypothetical protein
contig_1	cds	49795	50313	+	vB_EcoM_phAPEC6_00660		hypothetical protein
contig_1	cds	50401	50964	+	vB_EcoM_phAPEC6_00665		hypothetical protein	SO:0001217, UniRef:UniRef50_L7TIW2, UniRef:UniRef90_A0A411BG53
contig_1	cds	50964	51548	+	vB_EcoM_phAPEC6_00670		hypothetical protein
contig_1	cds	51535	52113	+	vB_EcoM_phAPEC6_00675		hypothetical protein
contig_1	cds	52113	52541	+	vB_EcoM_phAPEC6_00680		hypothetical protein	SO:0001217, UniRef:UniRef50_A0A411BGH1, UniRef:UniRef90_A0A411BGH1
contig_1	cds	52538	53047	+	vB_EcoM_phAPEC6_00685		hypothetical protein
contig_1	cds	53031	53612	+	vB_EcoM_phAPEC6_00690		hypothetical protein
contig_1	cds	53625	54176	+	vB_EcoM_phAPEC6_00695		hypothetical protein
contig_1	cds	54173	54775	+	vB_EcoM_phAPEC6_00700		hypothetical protein	SO:0001217, UniRef:UniRef50_L7THT5, UniRef:UniRef90_A0A411BGN8
contig_1	cds	54765	55349	+	vB_EcoM_phAPEC6_00705		hypothetical protein	SO:0001217, UniRef:UniRef50_L7TK74, UniRef:UniRef90_A0A411BG65
contig_1	cds	55359	55772	+	vB_EcoM_phAPEC6_00710		Putative ADP-ribosyl transferase	SO:0001217, UniRef:UniRef50_A0A7L8G545, UniRef:UniRef90_L7TPJ2
contig_1	cds	55772	56290	+	vB_EcoM_phAPEC6_00715		hypothetical protein	SO:0001217, UniRef:UniRef50_A0A097EXZ3, UniRef:UniRef90_L7TIV4
contig_1	cds	56284	56757	+	vB_EcoM_phAPEC6_00720		hypothetical protein	SO:0001217, UniRef:UniRef50_L7TL98, UniRef:UniRef90_L7TL98
contig_1	cds	56705	57118	+	vB_EcoM_phAPEC6_00725		hypothetical protein
contig_1	cds	57109	57606	+	vB_EcoM_phAPEC6_00730		hypothetical protein	SO:0001217, UniRef:UniRef50_A0A097EXZ6, UniRef:UniRef90_A0A097EXZ6
contig_1	cds	57649	58122	+	vB_EcoM_phAPEC6_00735		hypothetical protein	SO:0001217, UniRef:UniRef50_H6X4P7, UniRef:UniRef90_A0A411BG60
contig_1	cds	58125	58256	+	vB_EcoM_phAPEC6_00740		hypothetical protein	SO:0001217, UniParc:UPI00081CD397, UniRef:UniRef100_A0A1C3S6U8, UniRef:UniRef50_A0A097EY20, UniRef:UniRef90_A0A097EY20
contig_1	cds	58286	59134	+	vB_EcoM_phAPEC6_00745		hypothetical protein
contig_1	cds	59151	59444	+	vB_EcoM_phAPEC6_00750		hypothetical protein
contig_1	cds	59517	59903	+	vB_EcoM_phAPEC6_00755		hypothetical protein	SO:0001217, UniRef:UniRef50_H6X4Q0, UniRef:UniRef90_L7THS9
contig_1	cds	59953	60258	+	vB_EcoM_phAPEC6_00760		hypothetical protein	SO:0001217, UniRef:UniRef50_A0A097EXZ9, UniRef:UniRef90_A0A097EXZ9
contig_1	cds	60311	61159	+	vB_EcoM_phAPEC6_00765		hypothetical protein	SO:0001217, UniRef:UniRef50_L7TPI6, UniRef:UniRef90_L7TPI6
contig_1	cds	61844	62386	+	vB_EcoM_phAPEC6_00770		hypothetical protein
contig_1	cds	62403	62927	+	vB_EcoM_phAPEC6_00775		DNA methyltransferase	SO:0001217, UniRef:UniRef50_H6X4Q4, UniRef:UniRef90_A0A2Z5HB76
contig_1	cds	62924	63457	+	vB_EcoM_phAPEC6_00780		Putative cytitidyltransferase	SO:0001217, UniRef:UniRef50_L7THS4, UniRef:UniRef90_L7THS4
contig_1	cds	63460	63753	+	vB_EcoM_phAPEC6_00785		hypothetical protein
contig_1	cds	63746	64033	+	vB_EcoM_phAPEC6_00790		hypothetical protein	SO:0001217, UniRef:UniRef50_A0A097EY31, UniRef:UniRef90_A0A097EY31
contig_1	cds	64014	64625	+	vB_EcoM_phAPEC6_00795		hypothetical protein	SO:0001217, UniRef:UniRef50_H6X4Q8, UniRef:UniRef90_A0A6D0ZI06
contig_1	cds	64672	64941	+	vB_EcoM_phAPEC6_00800		hypothetical protein
contig_1	cds	64938	65198	+	vB_EcoM_phAPEC6_00805		hypothetical protein
contig_1	cds	65195	65506	+	vB_EcoM_phAPEC6_00810		hypothetical protein
contig_1	cds	65517	65807	+	vB_EcoM_phAPEC6_00815		hypothetical protein
contig_1	cds	65788	66066	+	vB_EcoM_phAPEC6_00820		hypothetical protein
contig_1	cds	66059	66259	+	vB_EcoM_phAPEC6_00825		hypothetical protein	SO:0001217, UniRef:UniRef50_H6X4R1, UniRef:UniRef90_L7TIT9
contig_1	cds	66252	66515	+	vB_EcoM_phAPEC6_00830		hypothetical protein	SO:0001217, UniParc:UPI000DF0B11B, UniRef:UniRef100_A0A2Z5HFQ0, UniRef:UniRef50_A0A411BG29, UniRef:UniRef90_A0A411BG29
contig_1	cds	66512	66802	+	vB_EcoM_phAPEC6_00835		hypothetical protein	SO:0001217, UniRef:UniRef50_L7THR8, UniRef:UniRef90_A0A411BGE2
contig_1	cds	66799	66981	+	vB_EcoM_phAPEC6_00840		hypothetical protein
contig_1	cds	66962	67240	+	vB_EcoM_phAPEC6_00845		hypothetical protein
contig_1	cds	67297	68781	+	vB_EcoM_phAPEC6_00850		hypothetical protein
contig_1	cds	68895	69623	+	vB_EcoM_phAPEC6_00855		hypothetical protein	SO:0001217, UniRef:UniRef50_A0A2C9CWE8, UniRef:UniRef90_L7TPH7
contig_1	cds	69633	69914	+	vB_EcoM_phAPEC6_00860		hypothetical protein	RefSeq:WP_210765535.1, SO:0001217, UniParc:UPI000DF03060, UniRef:UniRef100_A0A2Z5HFA8, UniRef:UniRef50_A0A6L6S0Z5, UniRef:UniRef90_A0A6L6S0Z5
contig_1	cds	69959	70258	+	vB_EcoM_phAPEC6_00865		hypothetical protein	SO:0001217, UniParc:UPI001017B5E1, UniRef:UniRef100_A0A411BGK7, UniRef:UniRef50_A0A097EY13, UniRef:UniRef90_A0A411BGK7
contig_1	cds	70266	70844	+	vB_EcoM_phAPEC6_00870		hypothetical protein
contig_1	cds	70841	71530	+	vB_EcoM_phAPEC6_00875		hypothetical protein
contig_1	cds	71487	71795	+	vB_EcoM_phAPEC6_00880		hypothetical protein
contig_1	cds	71792	72934	+	vB_EcoM_phAPEC6_00885		T4 RnlA family RNA ligase	SO:0001217, UniRef:UniRef50_A0A6D0ZHZ7, UniRef:UniRef90_A0A6D0ZHZ7
contig_1	cds	72967	73221	+	vB_EcoM_phAPEC6_00890		hypothetical protein	SO:0001217, UniRef:UniRef50_A0A411BG28, UniRef:UniRef90_A0A411BG28
contig_1	cds	73231	73461	+	vB_EcoM_phAPEC6_00895		G063 protein	SO:0001217, UniRef:UniRef50_A0A2C9CWZ7, UniRef:UniRef90_L7THR1
contig_1	cds	73445	73699	+	vB_EcoM_phAPEC6_00900		hypothetical protein
contig_1	cds	73706	74020	+	vB_EcoM_phAPEC6_00905		hypothetical protein
contig_1	cds	74033	74965	+	vB_EcoM_phAPEC6_00910		Polynucleotide 5'-kinase and 3'-phosphatase	SO:0001217, UniRef:UniRef50_H6X4S7, UniRef:UniRef90_L7TPH1
contig_1	cds	75192	75452	+	vB_EcoM_phAPEC6_00915		hypothetical protein	SO:0001217, UniRef:UniRef50_L7TL75, UniRef:UniRef90_L7TL75
contig_1	cds	75452	75703	+	vB_EcoM_phAPEC6_00920		hypothetical protein	SO:0001217, UniRef:UniRef50_A0A411BG33, UniRef:UniRef90_A0A411BG33
contig_1	cds	75696	75998	+	vB_EcoM_phAPEC6_00925		hypothetical protein
contig_1	cds	75995	76291	+	vB_EcoM_phAPEC6_00930		Mononegavirus-type SAM-dependent 2'-O-MTase domain-containing protein	SO:0001217, UniRef:UniRef50_A0A097EY30, UniRef:UniRef90_A0A411BG27
contig_1	cds	76292	76597	+	vB_EcoM_phAPEC6_00935		hypothetical protein	SO:0001217, UniRef:UniRef50_L7TIS5, UniRef:UniRef90_A0A411BGF0
contig_1	cds	76656	76985	+	vB_EcoM_phAPEC6_00940		hypothetical protein
contig_1	cds	76960	77550	+	vB_EcoM_phAPEC6_00945		hypothetical protein
contig_1	cds	77553	77885	+	vB_EcoM_phAPEC6_00950		hypothetical protein
contig_1	cds	77888	78103	+	vB_EcoM_phAPEC6_00955		hypothetical protein	SO:0001217, UniRef:UniRef50_A0A6D0ZJN1, UniRef:UniRef90_UPI001A5B7F3F
contig_1	cds	78103	78354	+	vB_EcoM_phAPEC6_00960		hypothetical protein	SO:0001217, UniRef:UniRef50_A0A097EY33, UniRef:UniRef90_A0A097EY33
contig_1	cds	78342	79100	+	vB_EcoM_phAPEC6_00965		Metallophos domain-containing protein	SO:0001217, UniRef:UniRef50_A0A6D0ZA27, UniRef:UniRef90_A0A6D0ZA27
contig_1	cds	79106	79366	+	vB_EcoM_phAPEC6_00970		hypothetical protein
contig_1	cds	79377	79604	+	vB_EcoM_phAPEC6_00975		Chaperone protein	SO:0001217, UniRef:UniRef50_A0A097EY42, UniRef:UniRef90_A0A097EY42
contig_1	cds	79601	80014	+	vB_EcoM_phAPEC6_00980		Peptidyl-tRNA hydrolase PTH2	SO:0001217, UniRef:UniRef50_A0A411BGI7, UniRef:UniRef90_A0A411BGI7
contig_1	cds	80014	81213	+	vB_EcoM_phAPEC6_00985		hypothetical protein	SO:0001217, UniRef:UniRef50_A0A097EY36, UniRef:UniRef90_A0A097EY36
contig_1	cds	81225	82643	+	vB_EcoM_phAPEC6_00990		DNA-LIGASE-A3 domain-containing protein	SO:0001217, UniRef:UniRef50_A0A6D0ZB49, UniRef:UniRef90_A0A6D0ZB49
contig_1	cds	82663	83454	+	vB_EcoM_phAPEC6_00995		Metallophos domain-containing protein	SO:0001217, UniRef:UniRef50_A0A6D0ZHY0, UniRef:UniRef90_A0A6D0ZHY0
contig_1	cds	83521	83859	+	vB_EcoM_phAPEC6_01000		hypothetical protein	SO:0001217, UniRef:UniRef50_A0A411BG07, UniRef:UniRef90_UPI001A3EE98A
contig_1	cds	83859	84242	+	vB_EcoM_phAPEC6_01005		hypothetical protein
contig_1	cds	84302	84997	+	vB_EcoM_phAPEC6_01010		ATP-dependent Clp protease proteolytic subunit	SO:0001217, UniRef:UniRef50_A0A2C9CX35, UniRef:UniRef90_A0A6L6S135
contig_1	cds	85046	85336	+	vB_EcoM_phAPEC6_01015		hypothetical protein
contig_1	cds	85338	85784	+	vB_EcoM_phAPEC6_01020		hypothetical protein	SO:0001217, UniRef:UniRef50_H6X4U8, UniRef:UniRef90_A0A6L6S185
contig_1	cds	85876	86400	+	vB_EcoM_phAPEC6_01025		hypothetical protein
contig_1	cds	86357	86836	+	vB_EcoM_phAPEC6_01030		CMP/dCMP-type deaminase domain-containing protein	SO:0001217, UniRef:UniRef50_A0A2C9CWT6, UniRef:UniRef90_A0A6D0ZFV6
contig_1	cds	86833	87090	+	vB_EcoM_phAPEC6_01035		hypothetical protein
contig_1	cds	87357	90029	-	vB_EcoM_phAPEC6_01040		hypothetical protein	PFAM:PF02368.21, PFAM:PF02368.21, PFAM:PF02368.21, PFAM:PF02368.21, PFAM:PF02368.21, PFAM:PF02368.21, PFAM:PF02368.21, PFAM:PF02368.21, PFAM:PF02368.21
contig_1	cds	90330	90935	+	vB_EcoM_phAPEC6_01045		hypothetical protein	PFAM:PF00574.26
contig_1	cds	91004	91264	+	vB_EcoM_phAPEC6_01050		hypothetical protein
contig_1	cds	91261	91857	+	vB_EcoM_phAPEC6_01055		Protease	SO:0001217, UniRef:UniRef50_A0A411BFY6
contig_1	cds	91876	92067	+	vB_EcoM_phAPEC6_01060		hypothetical protein
contig_1	cds	92077	92829	+	vB_EcoM_phAPEC6_01065		Deacetylase sirtuin-type domain-containing protein	SO:0001217, UniRef:UniRef50_A0A6D0ZES5, UniRef:UniRef90_A0A6D0ZES5
contig_1	cds	92826	93377	+	vB_EcoM_phAPEC6_01070		Nudix hydrolase domain-containing protein	SO:0001217, UniRef:UniRef50_A0A097EY59, UniRef:UniRef90_A0A097EY59
contig_1	cds	93388	93708	+	vB_EcoM_phAPEC6_01075		hypothetical protein	PFAM:PF20274.1, SO:0001217, UniRef:UniRef50_A0A2U2BZ85, UniRef:UniRef90_A0A6L6S175
contig_1	cds	93705	94007	+	vB_EcoM_phAPEC6_01080		hypothetical protein	SO:0001217, UniRef:UniRef50_A0A097EY58, UniRef:UniRef90_A0A097EY58
contig_1	cds	94071	95510	+	vB_EcoM_phAPEC6_01085		PINc domain-containing protein	SO:0001217, UniRef:UniRef50_H6X4W3
contig_1	cds	95580	95768	+	vB_EcoM_phAPEC6_01090		hypothetical protein
contig_1	cds	95995	96552	+	vB_EcoM_phAPEC6_01095		hypothetical protein	SO:0001217, UniRef:UniRef50_H6X4W5, UniRef:UniRef90_A0A097EY66
contig_1	cds	96580	96909	+	vB_EcoM_phAPEC6_01100		hypothetical protein
contig_1	cds	96909	97559	+	vB_EcoM_phAPEC6_01105		hypothetical protein
contig_1	cds	97668	97901	+	vB_EcoM_phAPEC6_01110		hypothetical protein
contig_1	cds	97898	98068	+	vB_EcoM_phAPEC6_01115		hypothetical protein
contig_1	cds	98065	98427	+	vB_EcoM_phAPEC6_01120		hypothetical protein	SO:0001217, UniRef:UniRef50_A0A2Z5HF62, UniRef:UniRef90_A0A097EY73
contig_1	cds	98454	99068	+	vB_EcoM_phAPEC6_01125		hypothetical protein	SO:0001217, UniRef:UniRef50_L7TK05, UniRef:UniRef90_A0A411BFY9
contig_1	cds	99065	99433	+	vB_EcoM_phAPEC6_01130		CMP/dCMP-type deaminase domain-containing protein	SO:0001217, UniRef:UniRef50_A0A2C9CZF3, UniRef:UniRef90_A0A6D0ZBR3
contig_1	cds	99430	99654	+	vB_EcoM_phAPEC6_01135		hypothetical protein	SO:0001217, UniRef:UniRef50_A0A097EY72, UniRef:UniRef90_A0A411BFY8
contig_1	cds	99664	100023	+	vB_EcoM_phAPEC6_01140		hypothetical protein	SO:0001217, UniRef:UniRef50_A0A071M062, UniRef:UniRef90_L7TIP7
contig_1	cds	100254	100664	+	vB_EcoM_phAPEC6_01145		hypothetical protein	SO:0001217, UniRef:UniRef50_A0A097EY74, UniRef:UniRef90_A0A097EY74
contig_1	cds	100654	100839	+	vB_EcoM_phAPEC6_01150		hypothetical protein	SO:0001217, UniRef:UniRef50_H6X4X6, UniRef:UniRef90_A0A411BFX5
contig_1	cds	100826	100942	+	vB_EcoM_phAPEC6_01155		hypothetical protein	SO:0001217, UniRef:UniRef50_A0A482GA54, UniRef:UniRef90_A0A482GA54
contig_1	cds	101107	102912	+	vB_EcoM_phAPEC6_01160	nrdD	anaerobic ribonucleoside-triphosphate reductase	SO:0001217, UniRef:UniRef50_A0A2C9CYL3, UniRef:UniRef90_A0A6D0ZKV4
contig_1	cds	102924	103286	+	vB_EcoM_phAPEC6_01165		Pyruvate formate-lyase	SO:0001217, UniRef:UniRef50_A0A6G8QZ32
contig_1	cds	103283	103612	+	vB_EcoM_phAPEC6_01170		DUF4326 domain-containing protein	SO:0001217, UniRef:UniRef50_H6X4X9, UniRef:UniRef90_A0A411BFW8
contig_1	cds	103590	104069	+	vB_EcoM_phAPEC6_01175		Anaerobic ribonucleoside-triphosphate reductase-activating protein	SO:0001217, UniRef:UniRef50_A0A6D0ZHV4
contig_1	cds	104168	106867	+	vB_EcoM_phAPEC6_01180		hypothetical protein
contig_1	cds	106878	107468	+	vB_EcoM_phAPEC6_01185		hypothetical protein
contig_1	cds	107479	110220	+	vB_EcoM_phAPEC6_01190		hypothetical protein
contig_1	cds	110289	110855	+	vB_EcoM_phAPEC6_01195		hypothetical protein
contig_1	cds	110868	111383	+	vB_EcoM_phAPEC6_01200		hypothetical protein	SO:0001217, UniRef:UniRef50_L7TIP0, UniRef:UniRef90_L7TIP0
contig_1	cds	111380	111889	+	vB_EcoM_phAPEC6_01205		hypothetical protein	SO:0001217, UniRef:UniRef50_A0A097EY84, UniRef:UniRef90_A0A097EY84
contig_1	cds	111892	112293	+	vB_EcoM_phAPEC6_01210		hypothetical protein	SO:0001217, UniRef:UniRef50_H6X3G0, UniRef:UniRef90_A0A6D0ZFS8
contig_1	cds	112290	113522	+	vB_EcoM_phAPEC6_01215		Nucleotidyltransferase	KEGG:K07074, SO:0001217, UniRef:UniRef50_A0A097EY87, UniRef:UniRef90_A0A097EY87
contig_1	cds	113661	114062	+	vB_EcoM_phAPEC6_01220		Carrier domain-containing protein	SO:0001217, UniRef:UniRef50_A0A411BFV6
contig_1	cds	114116	114490	+	vB_EcoM_phAPEC6_01225		hypothetical protein
contig_1	cds	114487	114795	+	vB_EcoM_phAPEC6_01230		hypothetical protein	SO:0001217, UniRef:UniRef50_A0A6L6S0T0, UniRef:UniRef90_A0A6L6S0T0
contig_1	cds	114797	115414	+	vB_EcoM_phAPEC6_01235		HNH domain-containing protein	SO:0001217, UniRef:UniRef50_L7TIM3
contig_1	cds	115468	115824	+	vB_EcoM_phAPEC6_01240		hypothetical protein	SO:0001217, UniRef:UniRef50_A0A097EY92, UniRef:UniRef90_A0A097EY92
contig_1	cds	115826	116224	+	vB_EcoM_phAPEC6_01245		Structural protein	SO:0001217, UniRef:UniRef50_A0A097EYC2
contig_1	cds	116920	117348	+	vB_EcoM_phAPEC6_01250		hypothetical protein	SO:0001217, UniRef:UniRef50_A0A411BFW9, UniRef:UniRef90_A0A6L6RYX5
contig_1	cds	117381	117821	+	vB_EcoM_phAPEC6_01255		Starvation-inducible DNA-binding protein	SO:0001217, UniRef:UniRef50_A0A411BG76
contig_1	cds	117870	118223	+	vB_EcoM_phAPEC6_01260		hypothetical protein	SO:0001217, UniRef:UniRef50_A0A411BFV7, UniRef:UniRef90_A0A411BFV7
contig_1	cds	118204	118596	+	vB_EcoM_phAPEC6_01265		hypothetical protein	SO:0001217, UniRef:UniRef50_A0A097EYC8, UniRef:UniRef90_A0A097EYC8
contig_1	cds	118593	119177	+	vB_EcoM_phAPEC6_01270		hypothetical protein
contig_1	cds	119192	119473	+	vB_EcoM_phAPEC6_01275		hypothetical protein	SO:0001217, UniRef:UniRef50_A0A6L6S0R6, UniRef:UniRef90_A0A6L6S0R6
contig_1	cds	119482	119961	+	vB_EcoM_phAPEC6_01280		hypothetical protein
contig_1	cds	119951	120289	+	vB_EcoM_phAPEC6_01285		hypothetical protein	SO:0001217, UniRef:UniRef50_H6X3H6, UniRef:UniRef90_A0A411BFW0
contig_1	cds	120282	120866	+	vB_EcoM_phAPEC6_01290		thymidine kinase	EC:2.7.1.21, KEGG:K00857, SO:0001217, UniRef:UniRef50_H6X3H8, UniRef:UniRef90_A0A8F5MM23
contig_1	cds	120859	121080	+	vB_EcoM_phAPEC6_01295		hypothetical protein
contig_1	cds	121128	121571	+	vB_EcoM_phAPEC6_01300		hypothetical protein	SO:0001217, UniRef:UniRef50_A0A411BG64, UniRef:UniRef90_A0A411BG64
contig_1	cds	121574	121963	+	vB_EcoM_phAPEC6_01305		hypothetical protein
contig_1	cds	121993	122337	+	vB_EcoM_phAPEC6_01310		hypothetical protein	SO:0001217, UniRef:UniRef50_A0A097EYB2, UniRef:UniRef90_A0A097EYB2
contig_1	cds	122349	122480	+	vB_EcoM_phAPEC6_01315		hypothetical protein	SO:0001217, UniRef:UniRef50_L7TKZ8, UniRef:UniRef90_L7TKZ8
contig_1	cds	122485	122688	+	vB_EcoM_phAPEC6_01320		hypothetical protein	SO:0001217, UniRef:UniRef50_L7THG2, UniRef:UniRef90_L7THG2
contig_1	cds	122697	123107	+	vB_EcoM_phAPEC6_01325		hypothetical protein
contig_1	cds	123271	124197	+	vB_EcoM_phAPEC6_01330		Lysozyme	SO:0001217, UniRef:UniRef50_A0A6D0ZJF9, UniRef:UniRef90_A0A411BGF5
contig_1	cds	124214	124546	+	vB_EcoM_phAPEC6_01335		Sigma 54 modulation protein / S30EA ribosomal protein	SO:0001217, UniRef:UniRef50_A0A411BFU7, UniRef:UniRef90_A0A6D0ZGM8
contig_1	cds	124600	124995	+	vB_EcoM_phAPEC6_01340		hypothetical protein	SO:0001217, UniRef:UniRef50_L7TKZ3, UniRef:UniRef90_L7TKZ3
contig_1	cds	125008	125379	+	vB_EcoM_phAPEC6_01345		hypothetical protein	SO:0001217, UniRef:UniRef50_A0A411BFU5, UniRef:UniRef90_A0A411BFU5
contig_1	cds	125693	126100	+	vB_EcoM_phAPEC6_01350		hypothetical protein	SO:0001217, UniRef:UniRef50_L7TJV1, UniRef:UniRef90_L7TJV1
contig_1	cds	126087	126509	+	vB_EcoM_phAPEC6_01355		hypothetical protein	SO:0001217, UniRef:UniRef50_L7TP91, UniRef:UniRef90_A0A8F5RD46
contig_1	cds	126645	127757	+	vB_EcoM_phAPEC6_01360		tRNA nucleotidyltransferase	SO:0001217, UniRef:UniRef50_A0A2C9CXB3, UniRef:UniRef90_A0A6L6S249
contig_1	cds	127868	128266	+	vB_EcoM_phAPEC6_01365		NUDIX hydrolase	SO:0001217, UniRef:UniRef50_A0A8F5PHF3, UniRef:UniRef90_UPI001B356416
contig_1	cds	128268	128516	+	vB_EcoM_phAPEC6_01370		Glutaredoxin	SO:0001217, UniRef:UniRef50_G9I9Q4, UniRef:UniRef90_A0A6D0ZKR5
contig_1	cds	128516	128758	+	vB_EcoM_phAPEC6_01375		hypothetical protein	SO:0001217, UniRef:UniRef50_A0A6L6RXZ1, UniRef:UniRef90_A0A6L6RXZ1
contig_1	cds	128804	129046	+	vB_EcoM_phAPEC6_01380		hypothetical protein	SO:0001217, UniRef:UniRef50_A0A2C9CXD2, UniRef:UniRef90_A0A411BFU4
contig_1	cds	129096	129572	+	vB_EcoM_phAPEC6_01385		Macro domain-containing protein	SO:0001217, UniRef:UniRef50_A0A2C9CXH9, UniRef:UniRef90_A0A2Z5HGA1
contig_1	cds	129591	129899	+	vB_EcoM_phAPEC6_01390		hypothetical protein	SO:0001217, UniRef:UniRef50_A0A3Q9R6A8, UniRef:UniRef90_A0A6D0ZJE9
contig_1	cds	129912	130289	+	vB_EcoM_phAPEC6_01395		Aminoacyl-tRNA hydrolase	SO:0001217, UniRef:UniRef50_H6X3J4, UniRef:UniRef90_A0A411BFS9
contig_1	cds	130551	131342	+	vB_EcoM_phAPEC6_01400		Neck protein	SO:0001217, UniRef:UniRef50_K4F9J9, UniRef:UniRef90_A0A8F5MMQ1
contig_1	cds	131369	133363	+	vB_EcoM_phAPEC6_01405		Endonuclease domain-containing protein	SO:0001217, UniRef:UniRef50_A0A7L8G725
contig_1	cds	133446	133712	+	vB_EcoM_phAPEC6_01410		hypothetical protein
contig_1	cds	133731	134357	+	vB_EcoM_phAPEC6_01415		Putative deoxynucleoside monophosphate kinase	SO:0001217, UniRef:UniRef50_K4F7E6
contig_1	cds	134454	137117	+	vB_EcoM_phAPEC6_01420		Phage-sheath-1C domain-containing protein	SO:0001217, UniRef:UniRef50_A0A6D0ZFI8, UniRef:UniRef90_A0A6D0ZFI8
contig_1	cds	137202	137348	+	vB_EcoM_phAPEC6_01425		hypothetical protein
contig_1	cds	137507	138193	+	vB_EcoM_phAPEC6_01430		hypothetical protein	SO:0001217, UniRef:UniRef50_K4FB34, UniRef:UniRef90_A0A8F5RD52
contig_1	cds	138286	139062	+	vB_EcoM_phAPEC6_01435		hypothetical protein	SO:0001217, UniRef:UniRef50_A0A2C9CXE1, UniRef:UniRef90_L7TP77
contig_1	cds	139074	140168	+	vB_EcoM_phAPEC6_01440		hypothetical protein	SO:0001217, UniRef:UniRef50_A0A2C9CXI8, UniRef:UniRef90_A0A6D0ZHQ5
contig_1	cds	140233	140652	+	vB_EcoM_phAPEC6_01445		Head completion nuclease	SO:0001217, UniRef:UniRef50_A0A097EYG5
contig_1	cds	140683	141240	+	vB_EcoM_phAPEC6_01450		hypothetical protein
contig_1	cds	141269	141805	+	vB_EcoM_phAPEC6_01455		hypothetical protein
contig_1	cds	141809	142351	+	vB_EcoM_phAPEC6_01460		RED-N domain-containing protein	SO:0001217, UniRef:UniRef50_H6X3K5, UniRef:UniRef90_L7TP72
contig_1	cds	142365	143864	+	vB_EcoM_phAPEC6_01465		Structural protein	SO:0001217, UniRef:UniRef50_A0A411BFS1
contig_1	cds	143887	144840	+	vB_EcoM_phAPEC6_01470		Structural protein	SO:0001217, UniRef:UniRef50_A0A097EYH0
contig_1	cds	144842	145237	+	vB_EcoM_phAPEC6_01475		hypothetical protein	SO:0001217, UniRef:UniRef50_A0A8F5MNM1, UniRef:UniRef90_L7THD0
contig_1	cds	145241	145621	+	vB_EcoM_phAPEC6_01480		hypothetical protein	SO:0001217, UniRef:UniRef50_A0A2C9CWV6, UniRef:UniRef90_A0A6D0ZFH8
contig_1	cds	145923	147248	+	vB_EcoM_phAPEC6_01485		AAA domain-containing protein	SO:0001217, UniRef:UniRef50_A0A8F5PAW4, UniRef:UniRef90_A0A6D0ZKP5
contig_1	cds	147323	148747	+	vB_EcoM_phAPEC6_01490		Zn-dependent hydrolase	SO:0001217, UniRef:UniRef50_A0A411BG23, UniRef:UniRef90_A0A411BG23
contig_1	cds	148858	149091	+	vB_EcoM_phAPEC6_01495		hypothetical protein
contig_1	cds	149094	149750	+	vB_EcoM_phAPEC6_01500		hypothetical protein	SO:0001217, UniRef:UniRef50_K4F6T0, UniRef:UniRef90_A0A6D0ZHP5
contig_1	cds	149754	150347	+	vB_EcoM_phAPEC6_01505		DUF2493 domain-containing protein	SO:0001217, UniRef:UniRef50_A0A2C9CXE0, UniRef:UniRef90_A0A6D0ZEJ9
contig_1	cds	150347	151987	+	vB_EcoM_phAPEC6_01510		hypothetical protein	PFAM:PF00303.22, PFAM:PF00303.22
contig_1	cds	152022	154313	-	vB_EcoM_phAPEC6_01515		Structural protein	SO:0001217, UniRef:UniRef50_A0A097EYE3
contig_1	cds	154400	155179	-	vB_EcoM_phAPEC6_01520		Structural protein	SO:0001217, UniRef:UniRef50_A0A097EYI0
contig_1	cds	155242	160746	-	vB_EcoM_phAPEC6_01525		Long tail fiber proximal subunit	SO:0001217, UniRef:UniRef50_A0A097EYF8
contig_1	cds	160863	161759	-	vB_EcoM_phAPEC6_01530		hypothetical protein
contig_1	cds	161776	163917	-	vB_EcoM_phAPEC6_01535		Colanic acid-degrading protein	SO:0001217, UniRef:UniRef50_A0A411BG15, UniRef:UniRef90_A0A6D0ZFG6
contig_1	cds	163930	165057	-	vB_EcoM_phAPEC6_01540		Structural protein	SO:0001217, UniRef:UniRef50_A0A1L2CUU2, UniRef:UniRef90_A0A097EYE7
contig_1	cds	165167	165664	+	vB_EcoM_phAPEC6_01545		hypothetical protein	SO:0001217, UniRef:UniRef50_A0A2C9CYR3, UniRef:UniRef90_A0A6D0ZAU9
contig_1	cds	165674	166282	+	vB_EcoM_phAPEC6_01550		hypothetical protein	SO:0001217, UniRef:UniRef50_A0A2C9CX67, UniRef:UniRef90_A0A6D0ZHN7
contig_1	cds	166295	167395	+	vB_EcoM_phAPEC6_01555		Structural protein	SO:0001217, UniRef:UniRef50_A0A097EYG7, UniRef:UniRef90_A0A097EYG7
contig_1	cds	167421	167885	-	vB_EcoM_phAPEC6_01560		NUDIX domain-containing protein	SO:0001217, UniRef:UniRef50_A0A8F5PDK1, UniRef:UniRef90_A0A6D0ZJB6
contig_1	cds	167898	169241	-	vB_EcoM_phAPEC6_01565		hypothetical protein	SO:0001217, UniRef:UniRef50_A0A2C9CXF1, UniRef:UniRef90_A0A6D0ZGJ8
contig_1	cds	169238	170731	-	vB_EcoM_phAPEC6_01570		hypothetical protein
contig_1	cds	170840	173128	+	vB_EcoM_phAPEC6_01575		ATP-dependent Clp protease ATP-binding subunit	SO:0001217, UniRef:UniRef50_A0A2C9CXH0, UniRef:UniRef90_A0A6D0ZBJ0
contig_1	cds	173164	183132	-	vB_EcoM_phAPEC6_01580		hypothetical protein
contig_1	cds	183215	186676	-	vB_EcoM_phAPEC6_01585		Baseplate wedge	SO:0001217, UniRef:UniRef50_A0A097EYG4, UniRef:UniRef90_A0A097EYG4
contig_1	cds	186779	187174	-	vB_EcoM_phAPEC6_01590		GPW-gp25 domain-containing protein	SO:0001217, UniRef:UniRef50_A0A2C9CYS3, UniRef:UniRef90_A0A6L6RXV6
contig_1	cds	187188	187676	-	vB_EcoM_phAPEC6_01595		Lysozyme	SO:0001217, UniRef:UniRef50_A0A2C9CX75, UniRef:UniRef90_A0A6D0ZAT8
contig_1	cds	187713	190376	-	vB_EcoM_phAPEC6_01600		Lysozyme	SO:0001217, UniRef:UniRef50_A0A3Q9R6F3, UniRef:UniRef90_A0A6D0ZHM2
contig_1	cds	190387	192636	-	vB_EcoM_phAPEC6_01605		Structural protein	SO:0001217, UniRef:UniRef50_A0A411BFX2
contig_1	cds	192649	192963	-	vB_EcoM_phAPEC6_01610		Base plate wedge protein 53	SO:0001217, UniRef:UniRef50_A0A2C9CZQ3, UniRef:UniRef90_A0A6D0ZJA7
contig_1	cds	192963	193694	-	vB_EcoM_phAPEC6_01615		Structural protein	SO:0001217, UniRef:UniRef50_A0A2C9CXG0, UniRef:UniRef90_A0A411BG69
contig_1	cds	193825	194664	+	vB_EcoM_phAPEC6_01620		hypothetical protein	SO:0001217, UniRef:UniRef50_A0A6L6S2E4, UniRef:UniRef90_A0A6L6S2E4
contig_1	cds	194651	195682	+	vB_EcoM_phAPEC6_01625		Metallophos domain-containing protein	SO:0001217, UniRef:UniRef50_A0A6D0ZBI1, UniRef:UniRef90_A0A6D0ZBI1
contig_1	cds	195691	197838	+	vB_EcoM_phAPEC6_01630		Recombination endonuclease subunit	SO:0001217, UniRef:UniRef50_A0A097EYH4, UniRef:UniRef90_A0A097EYH4
contig_1	cds	197948	198442	-	vB_EcoM_phAPEC6_01635		Recombination endonuclease VII	SO:0001217, UniRef:UniRef50_H6X3P3
contig_1	cds	198818	199108	+	vB_EcoM_phAPEC6_01640		hypothetical protein
contig_1	cds	199294	199503	-	vB_EcoM_phAPEC6_01645		hypothetical protein	SO:0001217, UniRef:UniRef50_L7TL82, UniRef:UniRef90_L7TL82
contig_1	cds	199503	200339	-	vB_EcoM_phAPEC6_01650		T4 bacteriophage base plate protein	SO:0001217, UniRef:UniRef50_A0A2C9CXH4, UniRef:UniRef90_A0A6D0ZKM2
contig_1	cds	200463	202664	+	vB_EcoM_phAPEC6_01655		hypothetical protein	SO:0001217, UniRef:UniRef50_A0A6D0ZAS8, UniRef:UniRef90_A0A6D0ZAS8
contig_1	cds	202676	204415	+	vB_EcoM_phAPEC6_01660		Portal protein	SO:0001217, UniRef:UniRef50_A0A097EYH7, UniRef:UniRef90_A0A097EYH7
contig_1	cds	204489	204716	+	vB_EcoM_phAPEC6_01665		hypothetical protein	SO:0001217, UniRef:UniRef50_H6X3P7, UniRef:UniRef90_A0A6D0ZEH3
contig_1	cds	204818	205654	+	vB_EcoM_phAPEC6_01670		hypothetical protein
contig_1	cds	205675	206298	+	vB_EcoM_phAPEC6_01675		Prohead assembly (Scaffolding) protein	SO:0001217, UniRef:UniRef50_K4F6V2, UniRef:UniRef90_A0A2Z5HGE0
contig_1	cds	206365	207480	+	vB_EcoM_phAPEC6_01680		hypothetical protein	SO:0001217, UniRef:UniRef50_K4FB44, UniRef:UniRef90_A0A6D0Z9M1
contig_1	cds	207572	208747	+	vB_EcoM_phAPEC6_01685		Phage major capsid protein of Caudovirales	SO:0001217, UniRef:UniRef50_A0A2D7BUQ3, UniRef:UniRef90_A0A2C9CXH7
contig_1	cds	208890	210488	+	vB_EcoM_phAPEC6_01690		hypothetical protein
contig_1	cds	210517	210867	+	vB_EcoM_phAPEC6_01695		hypothetical protein
contig_1	cds	210907	211215	+	vB_EcoM_phAPEC6_01700		T5orf172 domain-containing protein	SO:0001217, UniRef:UniRef50_A0A2C9CX97, UniRef:UniRef90_A0A097EYJ4
contig_1	cds	211256	212869	+	vB_EcoM_phAPEC6_01705		hypothetical protein	SO:0001217, UniRef:UniRef50_A0A6D0ZAR7, UniRef:UniRef90_A0A6D0ZAR7
contig_1	cds	212882	213391	+	vB_EcoM_phAPEC6_01710		hypothetical protein
contig_1	cds	213490	213792	+	vB_EcoM_phAPEC6_01715		hypothetical protein	SO:0001217, UniRef:UniRef50_A0A8F5RD84, UniRef:UniRef90_A0A8F5RD84
contig_1	cds	213872	216877	+	vB_EcoM_phAPEC6_01720		DNA-directed DNA polymerase	SO:0001217, UniRef:UniRef50_A0A097EYM1, UniRef:UniRef90_A0A097EYM1
contig_1	cds	216889	217038	+	vB_EcoM_phAPEC6_01725		hypothetical protein	SO:0001217, UniRef:UniRef50_A0A6D0ZGH1, UniRef:UniRef90_A0A6D0ZGH1
contig_1	cds	217028	217327	+	vB_EcoM_phAPEC6_01730		hypothetical protein	SO:0001217, UniRef:UniRef50_A0A411BFM1, UniRef:UniRef90_A0A6D0Z9L1
contig_1	cds	217426	218157	+	vB_EcoM_phAPEC6_01735		hypothetical protein	SO:0001217, UniRef:UniRef50_A0A2C9CXJ6, UniRef:UniRef90_A0A6D0ZBG0
contig_1	cds	218225	218431	+	vB_EcoM_phAPEC6_01740		CxxC-CXXC-SSSS domain-containing protein	SO:0001217, UniRef:UniRef50_A0A2C9CXI6, UniRef:UniRef90_A0A8F5MMA6
contig_1	cds	218433	218732	+	vB_EcoM_phAPEC6_01745		10 kDa chaperonin	SO:0001217, UniRef:UniRef50_A0A6D0ZFC1, UniRef:UniRef90_A0A6D0ZFC1
contig_1	cds	218725	219450	+	vB_EcoM_phAPEC6_01750		hypothetical protein	SO:0001217, UniRef:UniRef50_L7TL60, UniRef:UniRef90_L7TL60
contig_1	cds	219494	220183	-	vB_EcoM_phAPEC6_01755		hypothetical protein	SO:0001217, UniRef:UniRef50_A0A2C9CXJ3, UniRef:UniRef90_L7TQD1
contig_1	cds	220199	220798	-	vB_EcoM_phAPEC6_01760		hypothetical protein	SO:0001217, UniRef:UniRef50_A0A2C9CXK3, UniRef:UniRef90_A0A6D0ZHJ0
contig_1	cds	221017	222003	+	vB_EcoM_phAPEC6_01765		53EXOc domain-containing protein	SO:0001217, UniRef:UniRef50_A0A2C9CZT0, UniRef:UniRef90_A0A6D0ZEF4
contig_1	cds	222005	222490	+	vB_EcoM_phAPEC6_01770		hypothetical protein	RefSeq:WP_137592588.1, SO:0001217, UniParc:UPI00051AA0C9, UniRef:UniRef100_A0A6D0ZJ68, UniRef:UniRef50_A0A2C9CXI5, UniRef:UniRef90_A0A6D0ZJ68
contig_1	cds	222535	223218	+	vB_EcoM_phAPEC6_01775		hypothetical protein	SO:0001217, UniRef:UniRef50_A0A097EWV1, UniRef:UniRef90_A0A097EWV1
contig_1	cds	223196	223495	+	vB_EcoM_phAPEC6_01780		hypothetical protein
contig_1	cds	223509	225854	+	vB_EcoM_phAPEC6_01785		Large terminase protein	SO:0001217, UniRef:UniRef50_H6X3R8
contig_1	cds	225887	227191	+	vB_EcoM_phAPEC6_01790		Structural protein	SO:0001217, UniRef:UniRef50_A0A2C9CXQ3, UniRef:UniRef90_A0A411BFK4
contig_1	cds	227367	228425	+	vB_EcoM_phAPEC6_01795		gp32 domain-containing protein	SO:0001217, UniRef:UniRef50_K4F655, UniRef:UniRef90_A0A1C3S7D3
contig_1	cds	228496	229614	+	vB_EcoM_phAPEC6_01800		Protein RecA	SO:0001217, UniRef:UniRef50_A0A519CQY9, UniRef:UniRef90_A0A6D0ZFB1
contig_1	cds	229614	230075	+	vB_EcoM_phAPEC6_01805		Recombination, repair and ssDNA binding protein UvsY	SO:0001217, UniRef:UniRef50_A0A2C9CXB4, UniRef:UniRef90_A0A6D0ZKJ1
contig_1	cds	230126	230944	+	vB_EcoM_phAPEC6_01810		Exodeoxyribonuclease X	SO:0001217, UniRef:UniRef50_A0A2C9CXK1, UniRef:UniRef90_A0A2Z5HG90
contig_1	cds	230960	233539	+	vB_EcoM_phAPEC6_01815		Helicase	SO:0001217, UniRef:UniRef50_H6X3S5
contig_1	cds	233595	234020	+	vB_EcoM_phAPEC6_01820		hypothetical protein	SO:0001217, UniRef:UniRef50_K4F7I3, UniRef:UniRef90_L7TM02
contig_1	cds	234030	234527	+	vB_EcoM_phAPEC6_01825		hypothetical protein	SO:0001217, UniRef:UniRef50_A0A2Z5HGL3, UniRef:UniRef90_A0A6D0ZJ58
contig_1	cds	234532	235377	+	vB_EcoM_phAPEC6_01830		hypothetical protein	SO:0001217, UniRef:UniRef50_K4FB50, UniRef:UniRef90_L7TL42
contig_1	cds	235358	236068	+	vB_EcoM_phAPEC6_01835		hypothetical protein	SO:0001217, UniRef:UniRef50_A0A097EWX4, UniRef:UniRef90_A0A097EWX4
contig_1	cds	236065	236394	+	vB_EcoM_phAPEC6_01840		hypothetical protein	SO:0001217, UniRef:UniRef50_A0A6D0ZBE0, UniRef:UniRef90_A0A6D0ZBE0
contig_1	cds	236372	237010	+	vB_EcoM_phAPEC6_01845		hypothetical protein	SO:0001217, UniRef:UniRef50_A0A2C9CXK2, UniRef:UniRef90_A0A6D0ZEU2
contig_1	cds	236997	237350	-	vB_EcoM_phAPEC6_01850		hypothetical protein	SO:0001217, UniRef:UniRef50_A0A2C9CYW8, UniRef:UniRef90_A0A6D0ZFA2
contig_1	cds	237408	238385	+	vB_EcoM_phAPEC6_01855		Structural protein	SO:0001217, UniRef:UniRef50_A0A097EWW6, UniRef:UniRef90_A0A097EWW6
contig_1	cds	238441	239496	+	vB_EcoM_phAPEC6_01860		DNA primase subunit	SO:0001217, UniRef:UniRef50_A0A2C9CXL2, UniRef:UniRef90_L7TQA7
contig_1	cds	239519	241039	+	vB_EcoM_phAPEC6_01865		Helicase	SO:0001217, UniRef:UniRef50_A0A097EWV3, UniRef:UniRef90_A0A097EWV3
contig_1	cds	241043	241315	+	vB_EcoM_phAPEC6_01870		hypothetical protein	RefSeq:WP_137592606.1, SO:0001217, UniParc:UPI0002AB428C, UniRef:UniRef100_A0A6D0ZED9, UniRef:UniRef50_K4F7I8, UniRef:UniRef90_A0A6D0ZED9
contig_1	cds	241317	241481	+	vB_EcoM_phAPEC6_01875		hypothetical protein	SO:0001217, UniRef:UniRef50_K4F6X5, UniRef:UniRef90_L7TIG6
contig_1	cds	241478	241870	+	vB_EcoM_phAPEC6_01880		hypothetical protein	SO:0001217, UniRef:UniRef50_A0A2C9CX41, UniRef:UniRef90_A0A6D0ZJ48
contig_1	cds	241927	242871	+	vB_EcoM_phAPEC6_01885		hypothetical protein	SO:0001217, UniRef:UniRef50_A0A2C9CXM2, UniRef:UniRef90_A0A6D0ZGE7
contig_1	cds	242871	243089	+	vB_EcoM_phAPEC6_01890		hypothetical protein	SO:0001217, UniRef:UniRef50_A0A3Q9R6H9, UniRef:UniRef90_A0A6D0Z9H9
contig_1	cds	243086	243760	+	vB_EcoM_phAPEC6_01895		hypothetical protein
contig_1	cds	243760	245508	+	vB_EcoM_phAPEC6_01900		hypothetical protein
contig_1	cds	245484	246119	+	vB_EcoM_phAPEC6_01905		hypothetical protein	SO:0001217, UniRef:UniRef50_K4F6X7, UniRef:UniRef90_A0A6D0ZET3
contig_1	cds	246136	246471	+	vB_EcoM_phAPEC6_01910		hypothetical protein	SO:0001217, UniRef:UniRef50_A0A2C9CXD3, UniRef:UniRef90_A0A6D0ZF93
contig_1	cds	246511	247230	+	vB_EcoM_phAPEC6_01915		Exonuclease	SO:0001217, UniRef:UniRef50_H6X3U4, UniRef:UniRef90_A0A411BFI6
contig_1	cds	247217	247771	+	vB_EcoM_phAPEC6_01920		hypothetical protein
contig_1	cds	247799	248380	+	vB_EcoM_phAPEC6_01925		hypothetical protein	SO:0001217, UniRef:UniRef50_A0A2C9CZV9, UniRef:UniRef90_A0A6L6S042
contig_1	cds	248444	250762	+	vB_EcoM_phAPEC6_01930	nrdA	ribonucleoside-diphosphate reductase subunit alpha	SO:0001217, UniRef:UniRef50_Q5GQI7, UniRef:UniRef90_A0A6D0ZED1
contig_1	cds	250817	251941	+	vB_EcoM_phAPEC6_01935	nrdB	ribonucleotide-diphosphate reductase subunit beta	SO:0001217, UniRef:UniRef50_P69925, UniRef:UniRef90_A0A411BFJ0
contig_1	cds	251990	252157	+	vB_EcoM_phAPEC6_01940		hypothetical protein	SO:0001217, UniRef:UniRef50_A0A411BFY3, UniRef:UniRef90_A0A411BFY3
contig_1	cds	252223	252456	+	vB_EcoM_phAPEC6_01945		hypothetical protein	SO:0001217, UniRef:UniRef50_A0A2C9CXE2, UniRef:UniRef90_A0A6D0Z9G9
contig_1	cds	252467	252862	+	vB_EcoM_phAPEC6_01950		hypothetical protein	SO:0001217, UniRef:UniRef50_H6X3V0, UniRef:UniRef90_A0A6D0ZBC3
contig_1	cds	252862	253593	+	vB_EcoM_phAPEC6_01955		Nucleoside triphosphate pyrophosphohydrolase family protein	SO:0001217, UniRef:UniRef50_A0A411BFI4, UniRef:UniRef90_A0A6D0ZES3
contig_1	cds	253628	253966	-	vB_EcoM_phAPEC6_01960		hypothetical protein	SO:0001217, UniRef:UniRef50_A0A097EWY7, UniRef:UniRef90_L7TL20
contig_1	cds	253956	254288	-	vB_EcoM_phAPEC6_01965		Structural protein	SO:0001217, UniRef:UniRef50_A0A097EWZ9, UniRef:UniRef90_A0A097EWZ9
contig_1	cds	254305	254982	-	vB_EcoM_phAPEC6_01970		hypothetical protein	SO:0001217, UniRef:UniRef50_A0A2C9CXM3, UniRef:UniRef90_A0A6D0ZKF7
contig_1	cds	255117	255485	+	vB_EcoM_phAPEC6_01975		hypothetical protein
contig_1	cds	255473	255994	+	vB_EcoM_phAPEC6_01980		Dihydrofolate reductase	SO:0001217, UniRef:UniRef50_A0A6L6S032
contig_1	cds	255991	256419	+	vB_EcoM_phAPEC6_01985		Ribonuclease H	EC:3.1.26.4, KEGG:K03469, SO:0001217, UniRef:UniRef50_A0A097EWZ4, UniRef:UniRef90_A0A8F5MM59
contig_1	cds	256451	257791	+	vB_EcoM_phAPEC6_01990		DNA helicase	SO:0001217, UniRef:UniRef50_A0A2C9CXM7, UniRef:UniRef90_A0A411BFX1
contig_1	cds	257878	258444	+	vB_EcoM_phAPEC6_01995		hypothetical protein
contig_1	cds	258468	258662	+	vB_EcoM_phAPEC6_02000		(pseudo) hypothetical protein	SO:0001217, UniRef:UniRef50_A0A6D0Z9F9, UniRef:UniRef90_A0A6D0Z9F9
contig_1	cds	258732	259235	+	vB_EcoM_phAPEC6_02005	infC	translation initiation factor IF-3	KEGG:K02520, SO:0001217, UniRef:UniRef50_A0A6D0ZBB3, UniRef:UniRef90_A0A6D0ZBB3
contig_1	cds	259249	259794	+	vB_EcoM_phAPEC6_02010		ClpS domain-containing protein	SO:0001217, UniRef:UniRef50_H6X3W1, UniRef:UniRef90_A0A6L6S1V1
contig_1	cds	259868	260413	+	vB_EcoM_phAPEC6_02015		KTSC domain-containing protein	SO:0001217, UniRef:UniRef50_A0A2C9CXN1, UniRef:UniRef90_A0A4Y6E607
contig_1	cds	260403	261974	+	vB_EcoM_phAPEC6_02020		Structural protein	SO:0001217, UniRef:UniRef50_A0A097EWY1, UniRef:UniRef90_A0A411BFP5
contig_1	cds	261974	262765	+	vB_EcoM_phAPEC6_02025		hypothetical protein
contig_1	cds	262859	264823	+	vB_EcoM_phAPEC6_02030		DNA gyrase subunit B	SO:0001217, UniRef:UniRef50_A0A6D0ZHE5, UniRef:UniRef90_A0A6D0ZHE5
contig_1	cds	264874	266286	+	vB_EcoM_phAPEC6_02035		DNA topoisomerase (ATP-hydrolyzing)	SO:0001217, UniRef:UniRef50_A0A6L6S0Q1, UniRef:UniRef90_A0A6D0ZEB2
contig_1	cds	266374	268767	+	vB_EcoM_phAPEC6_02040		hypothetical protein
contig_1	cds	268769	269080	+	vB_EcoM_phAPEC6_02045		hypothetical protein	SO:0001217, UniRef:UniRef50_A0A3T0IFW8, UniRef:UniRef90_A0A411BFG5
contig_1	cds	269040	269558	+	vB_EcoM_phAPEC6_02050		DNA-pol3-alpha domain-containing protein	SO:0001217, UniRef:UniRef50_A0A2C9CXQ4, UniRef:UniRef90_A0A6D0Z9E9
contig_1	cds	269623	269967	+	vB_EcoM_phAPEC6_02055		hypothetical protein	SO:0001217, UniRef:UniRef50_A0A2C9CZY8, UniRef:UniRef90_A0A6D0ZBA4
contig_1	cds	269976	270302	+	vB_EcoM_phAPEC6_02060		Co-chaperone GroES	SO:0001217, UniRef:UniRef50_A0A6L6S1U3, UniRef:UniRef90_A0A6D0ZEQ5
contig_1	cds	270360	270629	+	vB_EcoM_phAPEC6_02065		hypothetical protein	SO:0001217, UniRef:UniRef50_A0A3T0IFV0, UniRef:UniRef90_A0A6D0ZF59
contig_1	cds	270653	271606	+	vB_EcoM_phAPEC6_02070		Sliding-clamp-loader large subunit	SO:0001217, UniRef:UniRef50_H6X3X3, UniRef:UniRef90_A0A411BFN6
contig_1	cds	271606	272232	+	vB_EcoM_phAPEC6_02075		5' nucleotidase, deoxy (Pyrimidine), cytosolic type C protein (NT5C)	SO:0001217, UniRef:UniRef50_A0A6D0ZAJ9, UniRef:UniRef90_A0A6D0ZAJ9
contig_1	cds	272332	272898	+	vB_EcoM_phAPEC6_02080		hypothetical protein
contig_1	cds	272895	273575	+	vB_EcoM_phAPEC6_02085		hypothetical protein	SO:0001217, UniRef:UniRef50_A0A2C9CZ13, UniRef:UniRef90_A0A6L6S0P3
contig_1	cds	273587	274390	+	vB_EcoM_phAPEC6_02090		hypothetical protein	SO:0001217, UniRef:UniRef50_H6X3X7, UniRef:UniRef90_A0A6D0ZJ12
contig_1	cds	274487	275614	+	vB_EcoM_phAPEC6_02095		hypothetical protein	SO:0001217, UniRef:UniRef50_H6X3X8, UniRef:UniRef90_A0A6D0ZGB5
contig_1	cds	275701	276837	+	vB_EcoM_phAPEC6_02100		TelA-like protein	SO:0001217, UniRef:UniRef50_A0A097EX19, UniRef:UniRef90_A0A097EX19
contig_1	cds	276923	277612	+	vB_EcoM_phAPEC6_02105		DUF5051 domain-containing protein	SO:0001217, UniRef:UniRef50_A0A6L6RYC7, UniRef:UniRef90_A0A2Z5HGD6
contig_1	cds	277616	278710	+	vB_EcoM_phAPEC6_02110		hypothetical protein
contig_1	cds	278707	279261	+	vB_EcoM_phAPEC6_02115		LEMA protein	SO:0001217, UniRef:UniRef50_A0A097EX29, UniRef:UniRef90_A0A8F5MMG1
contig_1	cds	279311	279883	+	vB_EcoM_phAPEC6_02120		hypothetical protein
contig_1	cds	279867	280448	+	vB_EcoM_phAPEC6_02125		hypothetical protein	SO:0001217, UniRef:UniRef50_A0A6D0ZAI9, UniRef:UniRef90_A0A6D0ZAI9
contig_1	cds	280451	280801	+	vB_EcoM_phAPEC6_02130		WWE domain-containing protein	SO:0001217, UniRef:UniRef50_A0A097EX06
contig_1	cds	280804	281295	+	vB_EcoM_phAPEC6_02135		hypothetical protein	SO:0001217, UniRef:UniRef50_A0A097EX26, UniRef:UniRef90_A0A097EX26
contig_1	cds	281288	281566	+	vB_EcoM_phAPEC6_02140		hypothetical protein
contig_1	cds	281547	281783	+	vB_EcoM_phAPEC6_02145		hypothetical protein	SO:0001217, UniRef:UniRef50_H6X3Y7, UniRef:UniRef90_A0A8F5MMT1
contig_1	cds	281780	281947	+	vB_EcoM_phAPEC6_02150		hypothetical protein
contig_1	cds	281944	282366	+	vB_EcoM_phAPEC6_02155		hypothetical protein	SO:0001217, UniRef:UniRef50_A0A097EX10, UniRef:UniRef90_A0A8F5MN45
contig_1	cds	282363	282698	+	vB_EcoM_phAPEC6_02160		hypothetical protein
contig_1	cds	282695	282889	+	vB_EcoM_phAPEC6_02165		hypothetical protein	SO:0001217, UniRef:UniRef50_H6X3Z0, UniRef:UniRef90_L7TIB8
contig_1	cds	282896	283324	+	vB_EcoM_phAPEC6_02170		hypothetical protein	SO:0001217, UniRef:UniRef50_L7TKY2, UniRef:UniRef90_L7TKY2
contig_1	cds	283382	283933	+	vB_EcoM_phAPEC6_02175		hypothetical protein
contig_1	cds	284234	284482	+	vB_EcoM_phAPEC6_02180		hypothetical protein
contig_1	cds	284538	284948	+	vB_EcoM_phAPEC6_02185		hypothetical protein
contig_1	cds	284950	285354	+	vB_EcoM_phAPEC6_02190		hypothetical protein
contig_1	cds	285356	285733	+	vB_EcoM_phAPEC6_02195		hypothetical protein
contig_1	cds	285730	286194	+	vB_EcoM_phAPEC6_02200		hypothetical protein
contig_1	cds	286188	286643	+	vB_EcoM_phAPEC6_02205		hypothetical protein
contig_1	cds	286658	286918	+	vB_EcoM_phAPEC6_02210		hypothetical protein	SO:0001217, UniRef:UniRef50_A0A097EX52, UniRef:UniRef90_A0A097EX52
contig_1	cds	286997	287248	+	vB_EcoM_phAPEC6_02215		hypothetical protein	SO:0001217, UniRef:UniRef50_A0A411BFD1, UniRef:UniRef90_A0A6D0ZG96
contig_1	cds	287301	289181	+	vB_EcoM_phAPEC6_02220		DNA cytosine methyltransferase	SO:0001217, UniRef:UniRef50_UPI0010B1E438, UniRef:UniRef90_UPI0010B1E438
contig_1	cds	289133	289663	+	vB_EcoM_phAPEC6_02225		hypothetical protein
contig_1	cds	289707	290222	+	vB_EcoM_phAPEC6_02230		hypothetical protein
contig_1	cds	290219	290671	+	vB_EcoM_phAPEC6_02235		hypothetical protein
contig_1	cds	290671	291054	+	vB_EcoM_phAPEC6_02240		hypothetical protein	SO:0001217, UniRef:UniRef50_A0A097EX23, UniRef:UniRef90_A0A097EX23
contig_1	cds	291051	291494	+	vB_EcoM_phAPEC6_02245		hypothetical protein	SO:0001217, UniRef:UniRef50_A0A097EX49, UniRef:UniRef90_A0A411BFD3
contig_1	cds	291497	291640	+	vB_EcoM_phAPEC6_02250		hypothetical protein	SO:0001217, UniRef:UniRef50_A0A6L6S0L6, UniRef:UniRef90_A0A6L6S0L6
contig_1	cds	291654	291824	+	vB_EcoM_phAPEC6_02255		hypothetical protein	RefSeq:WP_170998949.1, SO:0001217, UniParc:UPI0010B6C358, UniRef:UniRef100_UPI0010B6C358, UniRef:UniRef50_A0A097EX50, UniRef:UniRef90_A0A097EX50
contig_1	cds	291824	291967	+	vB_EcoM_phAPEC6_02260		Phi92_gp213	SO:0001217, UniParc:UPI001C7548FF, UniRef:UniRef100_A0A8F5MMI0, UniRef:UniRef50_I7HXK5, UniRef:UniRef90_L7TLS5
contig_1	cds	292025	292597	+	vB_EcoM_phAPEC6_02265		hypothetical protein	SO:0001217, UniRef:UniRef50_A0A097EX27, UniRef:UniRef90_A0A097EX27
contig_1	cds	292584	292781	+	vB_EcoM_phAPEC6_02270		hypothetical protein
contig_1	cds	292784	293614	+	vB_EcoM_phAPEC6_02275		hypothetical protein	SO:0001217, UniRef:UniRef50_A0A097EX33, UniRef:UniRef90_A0A411BFC2
contig_1	cds	293611	293901	+	vB_EcoM_phAPEC6_02280		hypothetical protein
contig_1	cds	293901	294170	+	vB_EcoM_phAPEC6_02285		hypothetical protein	SO:0001217, UniRef:UniRef50_L7TLS0, UniRef:UniRef90_L7TLS0
contig_1	cds	294163	294459	+	vB_EcoM_phAPEC6_02290		hypothetical protein
contig_1	cds	294574	294783	+	vB_EcoM_phAPEC6_02295		hypothetical protein	SO:0001217, UniRef:UniRef50_A0A6D0ZAG2, UniRef:UniRef90_A0A6D0ZAG2
contig_1	cds	294847	295353	+	vB_EcoM_phAPEC6_02300		hypothetical protein
contig_1	cds	295355	295642	+	vB_EcoM_phAPEC6_02305		hypothetical protein
contig_1	cds	295771	296163	+	vB_EcoM_phAPEC6_02310		hypothetical protein
contig_1	cds	296211	296780	+	vB_EcoM_phAPEC6_02315		hypothetical protein	SO:0001217, UniRef:UniRef50_L7TKV0, UniRef:UniRef90_L7TKV0
contig_1	cds	296782	297270	+	vB_EcoM_phAPEC6_02320		hypothetical protein
contig_1	cds	297267	297671	+	vB_EcoM_phAPEC6_02325		hypothetical protein	SO:0001217, UniRef:UniRef50_L7TJD9, UniRef:UniRef90_L7TJD9
contig_1	cds	297661	297846	+	vB_EcoM_phAPEC6_02330		hypothetical protein
contig_1	cds	297843	298025	+	vB_EcoM_phAPEC6_02335		hypothetical protein	SO:0001217, UniRef:UniRef50_A0A411BFP8, UniRef:UniRef90_A0A411BFP8
contig_1	cds	298071	298574	+	vB_EcoM_phAPEC6_02340		hypothetical protein	SO:0001217, UniRef:UniRef50_A0A411BFB3, UniRef:UniRef90_A0A411BFB3
contig_1	cds	298571	298741	+	vB_EcoM_phAPEC6_02345		hypothetical protein	SO:0001217, UniRef:UniRef50_A0A411BFP8, UniRef:UniRef90_A0A411BFK3
contig_1	cds	298692	298964	+	vB_EcoM_phAPEC6_02350		hypothetical protein	SO:0001217, UniRef:UniRef50_L7TQ16, UniRef:UniRef90_A0A411BFB4
contig_1	cds	299115	299315	+	vB_EcoM_phAPEC6_02355		hypothetical protein	SO:0001217, UniRef:UniRef50_A0A1L2CVD9, UniRef:UniRef90_A0A2Z5HI92
contig_1	cds	299320	299592	+	vB_EcoM_phAPEC6_02360		hypothetical protein	SO:0001217, UniRef:UniRef50_A0A411BFA5, UniRef:UniRef90_UPI001A546DB4
contig_1	tRNA	299636	299722	+	vB_EcoM_phAPEC6_02365	Ser_trna	tRNA-Ser	SO:0000269
contig_1	tRNA	299730	299803	+	vB_EcoM_phAPEC6_02370	Arg_trna	tRNA-Arg	SO:0001036
contig_1	cds	299828	299992	+	vB_EcoM_phAPEC6_02375		hypothetical protein	SO:0001217, UniRef:UniRef50_A0A097EX77, UniRef:UniRef90_A0A097EX53
contig_1	cds	299989	300153	+	vB_EcoM_phAPEC6_02380		hypothetical protein	SO:0001217, UniRef:UniRef50_A0A097EX77, UniRef:UniRef90_A0A097EX77
contig_1	cds	300150	300314	+	vB_EcoM_phAPEC6_02385		hypothetical protein	SO:0001217, UniParc:UPI00081C3016, UniRef:UniRef100_A0A1C3S631, UniRef:UniRef50_A0A097EX88, UniRef:UniRef90_A0A097EX88
contig_1	cds	300386	300742	+	vB_EcoM_phAPEC6_02390		hypothetical protein
contig_1	cds	300799	301038	+	vB_EcoM_phAPEC6_02395		hypothetical protein	SO:0001217, UniRef:UniRef50_A0A8F5RDD4, UniRef:UniRef90_A0A8F5RDD4
contig_1	cds	301442	301816	+	vB_EcoM_phAPEC6_02400		hypothetical protein	SO:0001217, UniRef:UniRef50_L7TJD1, UniRef:UniRef90_L7TJD1
contig_1	tRNA	301844	301933	+	vB_EcoM_phAPEC6_02405	Ser_trna	tRNA-Ser	SO:0000269
contig_1	cds	302154	302678	+	vB_EcoM_phAPEC6_02410		NUMOD4 motif-containing HNH endonuclease	RefSeq:WP_137592692.1, SO:0001217, UniParc:UPI0010BA09A3, UniRef:UniRef100_UPI0010BA09A3, UniRef:UniRef50_A0A2Z5H981, UniRef:UniRef90_UPI0010BA09A3
contig_1	tRNA	302740	302830	+	vB_EcoM_phAPEC6_02415	Ser_trna	tRNA-Ser	SO:0000269
contig_1	tRNA	302839	302913	+	vB_EcoM_phAPEC6_02420	Ile2_trna	tRNA-Ile2	SO:0000263
contig_1	tRNA	303004	303078	+	vB_EcoM_phAPEC6_02425	Asn_trna	tRNA-Asn	SO:0000257
contig_1	cds	303107	303364	+	vB_EcoM_phAPEC6_02430		hypothetical protein	SO:0001217, UniRef:UniRef50_A0A097EX81, UniRef:UniRef90_UPI001A5E9812
contig_1	cds	303575	303790	+	vB_EcoM_phAPEC6_02435		hypothetical protein	SO:0001217, UniRef:UniRef50_A0A411BF95, UniRef:UniRef90_A0A411BF95
contig_1	cds	303777	303890	+	vB_EcoM_phAPEC6_02440		hypothetical protein
contig_1	tRNA	303964	304037	+	vB_EcoM_phAPEC6_02445	Thr_trna	tRNA-Thr	SO:0000270
contig_1	cds	304055	304471	+	vB_EcoM_phAPEC6_02450		hypothetical protein	SO:0001217, UniRef:UniRef50_A0A097EXA0, UniRef:UniRef90_A0A411BFC6
contig_1	cds	304464	304829	+	vB_EcoM_phAPEC6_02455		hypothetical protein
contig_1	cds	304839	305030	+	vB_EcoM_phAPEC6_02460		hypothetical protein	SO:0001217, UniRef:UniRef50_L7TLP5, UniRef:UniRef90_L7TLP5
contig_1	cds	305030	305314	+	vB_EcoM_phAPEC6_02465		hypothetical protein	SO:0001217, UniRef:UniRef50_L7TI84, UniRef:UniRef90_L7TI84
contig_1	cds	305480	305896	+	vB_EcoM_phAPEC6_02470		hypothetical protein
contig_1	cds	305905	306309	+	vB_EcoM_phAPEC6_02475		hypothetical protein
contig_1	cds	306311	306718	+	vB_EcoM_phAPEC6_02480		hypothetical protein
contig_1	cds	306708	307169	+	vB_EcoM_phAPEC6_02485		hypothetical protein
contig_1	cds	307174	307536	+	vB_EcoM_phAPEC6_02490		hypothetical protein
contig_1	cds	307478	307681	+	vB_EcoM_phAPEC6_02495		hypothetical protein
contig_1	cds	307684	308025	+	vB_EcoM_phAPEC6_02500		hypothetical protein	SO:0001217, UniRef:UniRef50_A0A097EXA3, UniRef:UniRef90_A0A097EXA3
contig_1	cds	308040	308825	+	vB_EcoM_phAPEC6_02505		hypothetical protein
contig_1	cds	309095	309679	+	vB_EcoM_phAPEC6_02510		hypothetical protein	SO:0001217, UniRef:UniRef50_A0A2C9CY43, UniRef:UniRef90_A0A6D0ZK61
contig_1	cds	309676	309903	+	vB_EcoM_phAPEC6_02515		hypothetical protein
contig_1	cds	309907	310362	+	vB_EcoM_phAPEC6_02520		hypothetical protein	SO:0001217, UniRef:UniRef50_A0A6D0ZH72, UniRef:UniRef90_A0A6D0ZH72
contig_1	cds	310362	310823	+	vB_EcoM_phAPEC6_02525		hypothetical protein
contig_1	cds	310868	311326	+	vB_EcoM_phAPEC6_02530		hypothetical protein
contig_1	cds	311328	311750	+	vB_EcoM_phAPEC6_02535		hypothetical protein
contig_1	cds	311747	312172	+	vB_EcoM_phAPEC6_02540		hypothetical protein
contig_1	cds	312232	312483	+	vB_EcoM_phAPEC6_02545		hypothetical protein	SO:0001217, UniRef:UniRef50_A0A411BF99, UniRef:UniRef90_A0A411BF99
contig_1	cds	312560	312820	+	vB_EcoM_phAPEC6_02550		hypothetical protein
contig_1	cds	312826	313245	+	vB_EcoM_phAPEC6_02555		hypothetical protein
contig_1	cds	313247	313744	+	vB_EcoM_phAPEC6_02560		hypothetical protein
contig_1	cds	313766	314731	+	vB_EcoM_phAPEC6_02565		RNA polymerase sigma factor	SO:0001217, UniRef:UniRef50_A0A097EX85
contig_1	cds	315412	315621	+	vB_EcoM_phAPEC6_02570		hypothetical protein
contig_1	cds	315618	315848	+	vB_EcoM_phAPEC6_02575		hypothetical protein
contig_1	cds	315850	316638	+	vB_EcoM_phAPEC6_02580		HNH endonuclease	SO:0001217, UniRef:UniRef50_A0A097EXB9, UniRef:UniRef90_A0A097EXB9
contig_1	cds	316654	316836	+	vB_EcoM_phAPEC6_02585		hypothetical protein	SO:0001217, UniRef:UniRef50_A0A6L6RZV1, UniRef:UniRef90_A0A6D0ZIT6
contig_1	cds	316846	317046	+	vB_EcoM_phAPEC6_02590		hypothetical protein	RefSeq:WP_210765703.1, SO:0001217, UniParc:UPI00101989BF, UniRef:UniRef100_A0A411BGS7, UniRef:UniRef50_H6X461, UniRef:UniRef90_A0A411BGS7
contig_1	cds	317264	317572	+	vB_EcoM_phAPEC6_02595		hypothetical protein	SO:0001217, UniRef:UniRef50_A0A097EX93, UniRef:UniRef90_A0A097EX93
contig_1	cds	317572	317823	+	vB_EcoM_phAPEC6_02600		hypothetical protein	SO:0001217, UniRef:UniRef50_A0A6D0ZEG6, UniRef:UniRef90_A0A6D0ZEG6
contig_1	cds	317820	318188	+	vB_EcoM_phAPEC6_02605		hypothetical protein	SO:0001217, UniRef:UniRef50_A0A097EXD7, UniRef:UniRef90_A0A6D0ZEX2
contig_1	cds	318185	318460	+	vB_EcoM_phAPEC6_02610		hypothetical protein	SO:0001217, UniRef:UniRef50_A0A6D0ZK44, UniRef:UniRef90_A0A6D0ZK44
contig_1	cds	318460	318675	+	vB_EcoM_phAPEC6_02615		hypothetical protein	SO:0001217, UniRef:UniRef50_A0A097EXC8, UniRef:UniRef90_A0A097EXC8
contig_1	cds	318827	319024	+	vB_EcoM_phAPEC6_02620		hypothetical protein	SO:0001217, UniRef:UniRef50_A0A097EXD0, UniRef:UniRef90_A0A097EXD0
contig_1	cds	319024	319539	+	vB_EcoM_phAPEC6_02625		hypothetical protein	SO:0001217, UniRef:UniRef50_A0A411BGP9, UniRef:UniRef90_A0A411BGP9
contig_1	cds	319536	319757	+	vB_EcoM_phAPEC6_02630		hypothetical protein	SO:0001217, UniRef:UniRef50_A0A097EX99, UniRef:UniRef90_A0A8F5REC7
contig_1	cds	319761	319979	+	vB_EcoM_phAPEC6_02635		hypothetical protein
contig_1	cds	319972	320184	+	vB_EcoM_phAPEC6_02640		hypothetical protein
contig_1	cds	320219	320881	+	vB_EcoM_phAPEC6_02645		hypothetical protein	SO:0001217, UniRef:UniRef50_A0A097EXD6, UniRef:UniRef90_A0A097EXD6
contig_1	cds	320872	321096	+	vB_EcoM_phAPEC6_02650		hypothetical protein
contig_1	cds	321172	321492	+	vB_EcoM_phAPEC6_02655		hypothetical protein
contig_1	cds	321576	321935	+	vB_EcoM_phAPEC6_02660		hypothetical protein
contig_1	cds	321946	322323	+	vB_EcoM_phAPEC6_02665		hypothetical protein
contig_1	cds	322326	322676	+	vB_EcoM_phAPEC6_02670		hypothetical protein
contig_1	cds	322682	322873	+	vB_EcoM_phAPEC6_02675		hypothetical protein
contig_1	cds	322929	323369	+	vB_EcoM_phAPEC6_02680		hypothetical protein
contig_1	cds	323362	323706	+	vB_EcoM_phAPEC6_02685		hypothetical protein
contig_1	cds	323721	323987	+	vB_EcoM_phAPEC6_02690		hypothetical protein	SO:0001217, UniRef:UniRef50_A0A411BGQ9, UniRef:UniRef90_A0A411BGQ9
contig_1	cds	324114	324686	+	vB_EcoM_phAPEC6_02695		hypothetical protein
contig_1	cds	324700	325143	+	vB_EcoM_phAPEC6_02700		hypothetical protein	SO:0001217, UniRef:UniRef50_A0A097EXF0, UniRef:UniRef90_A0A097EXF0
contig_1	cds	325257	325640	+	vB_EcoM_phAPEC6_02705		Structural protein	SO:0001217, UniRef:UniRef50_A0A097EXB6, UniRef:UniRef90_A0A097EXB6
contig_1	cds	325730	326977	+	vB_EcoM_phAPEC6_02710		Structural protein	SO:0001217, UniRef:UniRef50_A0A097EXG4, UniRef:UniRef90_UPI001A63B644
contig_1	cds	327047	327670	+	vB_EcoM_phAPEC6_02715		Protein kinase	SO:0001217, UniRef:UniRef50_A0A3T0IG88, UniRef:UniRef90_A0A4Y6E5P7
contig_1	cds	327752	328033	+	vB_EcoM_phAPEC6_02720		hypothetical protein
contig_1	cds	328035	328373	+	vB_EcoM_phAPEC6_02725		hypothetical protein
contig_1	cds	328383	328724	+	vB_EcoM_phAPEC6_02730		hypothetical protein	SO:0001217, UniRef:UniRef50_A0A411BH19, UniRef:UniRef90_A0A411BH19
contig_1	cds	328726	329070	+	vB_EcoM_phAPEC6_02735		hypothetical protein	SO:0001217, UniRef:UniRef50_A0A097EXC4, UniRef:UniRef90_A0A8F5MNG4
contig_1	cds	329080	329337	+	vB_EcoM_phAPEC6_02740		hypothetical protein	SO:0001217, UniRef:UniRef50_A0A097EXG1, UniRef:UniRef90_A0A411BGM2
contig_1	cds	329337	329717	+	vB_EcoM_phAPEC6_02745		hypothetical protein	SO:0001217, UniRef:UniRef50_A0A097EXH3, UniRef:UniRef90_A0A097EXH3
contig_1	cds	329794	330348	+	vB_EcoM_phAPEC6_02750		hypothetical protein	SO:0001217, UniRef:UniRef50_A0A6L6RZ87, UniRef:UniRef90_A0A6L6RZ87
contig_1	cds	330360	330536	+	vB_EcoM_phAPEC6_02755		hypothetical protein	SO:0001217, UniRef:UniRef50_A0A6D0ZEE0, UniRef:UniRef90_A0A6D0ZEE0
contig_1	cds	330576	330827	+	vB_EcoM_phAPEC6_02760		hypothetical protein	SO:0001217, UniRef:UniRef50_A0A097EXD1, UniRef:UniRef90_A0A097EXD1
contig_1	cds	330836	331207	+	vB_EcoM_phAPEC6_02765		hypothetical protein	SO:0001217, UniRef:UniRef50_A0A097EXG6, UniRef:UniRef90_A0A097EXG6
contig_1	cds	331209	331478	+	vB_EcoM_phAPEC6_02770		hypothetical protein	SO:0001217, UniRef:UniRef50_L7TPU6, UniRef:UniRef90_A0A411BH53
contig_1	cds	331491	331904	+	vB_EcoM_phAPEC6_02775		hypothetical protein
contig_1	cds	331961	332443	+	vB_EcoM_phAPEC6_02780		hypothetical protein
contig_1	cds	332537	332947	+	vB_EcoM_phAPEC6_02785		hypothetical protein
contig_1	cds	332994	334199	+	vB_EcoM_phAPEC6_02790		hypothetical protein
contig_1	cds	334458	335294	+	vB_EcoM_phAPEC6_02795		Putative DNA N6-adenine methyltransferase	SO:0001217, UniRef:UniRef50_K4FBA0
contig_1	cds	335363	335866	+	vB_EcoM_phAPEC6_02800		Endonuclease V	SO:0001217, UniRef:UniRef50_P04418, UniRef:UniRef90_A0A411BH09
contig_1	cds	335934	336707	+	vB_EcoM_phAPEC6_02805		ATPase-AAA-core domain-containing protein	SO:0001217, UniRef:UniRef50_A0A097EXH7, UniRef:UniRef90_A0A6L6S124
contig_1	cds	336770	337111	+	vB_EcoM_phAPEC6_02810		hypothetical protein
contig_1	cds	337111	337449	+	vB_EcoM_phAPEC6_02815		hypothetical protein
contig_1	cds	337449	337796	+	vB_EcoM_phAPEC6_02820		hypothetical protein
contig_1	cds	337796	338131	+	vB_EcoM_phAPEC6_02825		hypothetical protein
contig_1	cds	338131	338445	+	vB_EcoM_phAPEC6_02830		hypothetical protein
contig_1	cds	338445	338813	+	vB_EcoM_phAPEC6_02835		hypothetical protein
contig_1	cds	338815	339177	+	vB_EcoM_phAPEC6_02840		hypothetical protein
contig_1	cds	339179	339550	+	vB_EcoM_phAPEC6_02845		hypothetical protein
contig_1	cds	339596	340243	+	vB_EcoM_phAPEC6_02850		hypothetical protein
contig_1	cds	340285	341430	-	vB_EcoM_phAPEC6_02855		Putative DNA condensation protein	SO:0001217, UniRef:UniRef50_A0A097EXJ9
contig_1	cds	341502	342851	-	vB_EcoM_phAPEC6_02860		hypothetical protein	SO:0001217, UniRef:UniRef50_UPI001A372A3C, UniRef:UniRef90_UPI001A372A3C
contig_1	cds	342923	344113	-	vB_EcoM_phAPEC6_02865		Putative DNA condensation protein	SO:0001217, UniRef:UniRef50_A0A097EXF9, UniRef:UniRef90_UPI001A4D9E10
contig_1	cds	344184	345353	-	vB_EcoM_phAPEC6_02870		hypothetical protein	SO:0001217, UniRef:UniRef50_A0A4Y6E7E6, UniRef:UniRef90_A0A482GE44
contig_1	cds	345431	346552	-	vB_EcoM_phAPEC6_02875		X-linked retinitis pigmentosa GTPase regulator	SO:0001217, UniRef:UniRef50_A0A1C3S6D5, UniRef:UniRef90_A0A2Z5HFP8
contig_1	cds	346656	346883	+	vB_EcoM_phAPEC6_02880		hypothetical protein
contig_1	cds	346880	347092	+	vB_EcoM_phAPEC6_02885		hypothetical protein
contig_1	cds	347094	347279	+	vB_EcoM_phAPEC6_02890		hypothetical protein	SO:0001217, UniRef:UniRef50_A0A097EXG0, UniRef:UniRef90_UPI001A50743E
contig_1	cds	347291	347503	+	vB_EcoM_phAPEC6_02895		hypothetical protein	SO:0001217, UniRef:UniRef50_A0A4Y6EAT9, UniRef:UniRef90_A0A8F5MME0
contig_1	cds	347500	347685	+	vB_EcoM_phAPEC6_02900		hypothetical protein	SO:0001217, UniParc:UPI001A36BB63, UniRef:UniRef100_UPI001A36BB63, UniRef:UniRef50_A0A097EXK4, UniRef:UniRef90_A0A097EXK4
contig_1	cds	347696	347878	+	vB_EcoM_phAPEC6_02905		hypothetical protein	SO:0001217, UniRef:UniRef50_A0A097EXG8, UniRef:UniRef90_A0A5A4U2Z5
contig_1	cds	347887	348072	+	vB_EcoM_phAPEC6_02910		hypothetical protein	SO:0001217, UniRef:UniRef50_A0A5A4U5N5, UniRef:UniRef90_A0A5A4U5N5

## Sheet: phage_ph0021
phage vB_EcoM_Uniso21
#Annotated with Bakta (v1.5.0): https://github.com/oschwengers/bakta
#Database (v4.0): https://doi.org/10.5281/zenodo.4247252
#Sequence Id	Type	Start	Stop	Strand	Locus Tag	Gene	Product	DbXrefs
contig_1	cds	1	969	-	vB_EcoM_WL-3_00005	y05F	Uncharacterized protein in nrdC-mobD intergenic region	RefSeq:WP_016059288.1, SO:0001217, UniParc:UPI00021D4E8F, UniRef:UniRef100_G0X5L8, UniRef:UniRef50_P39261, UniRef:UniRef90_P39261
contig_1	cds	1084	2094	-	vB_EcoM_WL-3_00010	y05G	Uncharacterized protein in nrdC-mobD intergenic region	SO:0001217, UniParc:UPI00052110E4, UniRef:UniRef100_A0A097J6D6, UniRef:UniRef50_P39242, UniRef:UniRef90_P39242
contig_1	cds	2094	2555	-	vB_EcoM_WL-3_00015		Uncharacterized protein RB69ORF104c	SO:0001217, UniRef:UniRef50_Q7Y539, UniRef:UniRef90_I7LEZ0
contig_1	cds	2558	3079	-	vB_EcoM_WL-3_00020		Uncharacterized protein mobD-1	SO:0001217, UniRef:UniRef50_I7J455, UniRef:UniRef90_G1FH26
contig_1	cds	3086	3628	-	vB_EcoM_WL-3_00025		Phage protein	SO:0001217, UniRef:UniRef50_P39240, UniRef:UniRef90_G1FH27
contig_1	cds	3820	3993	-	vB_EcoM_WL-3_00030		Uncharacterized protein mobD-2a	RefSeq:WP_016039540.1, SO:0001217, UniParc:UPI0002049E4F, UniRef:UniRef100_K4FCI7, UniRef:UniRef50_G1FH28, UniRef:UniRef90_G1FH28
contig_1	cds	3983	4177	-	vB_EcoM_WL-3_00035	y05K	Uncharacterized protein in mobD-ri intergenic region	SO:0001217, UniParc:UPI0019BB87F3, UniRef:UniRef100_A0A8K1QVC3, UniRef:UniRef50_P39238, UniRef:UniRef90_P39238
contig_1	cds	4180	4383	-	vB_EcoM_WL-3_00040		Uncharacterized protein in mobD-ri intergenic region	SO:0001217, UniParc:UPI001164B8A3, UniRef:UniRef100_A0A514U5L0, UniRef:UniRef50_P39237, UniRef:UniRef90_C3V1G7
contig_1	cds	4383	4571	-	vB_EcoM_WL-3_00045	y05M	Uncharacterized protein in mobD-ri intergenic region	SO:0001217, UniParc:UPI000E3370BD, UniRef:UniRef100_A0A346FJI9, UniRef:UniRef50_P39236, UniRef:UniRef90_P39236
contig_1	cds	4667	5053	-	vB_EcoM_WL-3_00050	y05O	Uncharacterized protein in mobD-ri intergenic region	SO:0001217, UniRef:UniRef50_P13303, UniRef:UniRef90_P13303
contig_1	cds	5050	5343	-	vB_EcoM_WL-3_00055		Antiholin	GO:0016021, GO:0019835, GO:0020002, GO:1901218, SO:0001217, UniRef:UniRef50_P13304, UniRef:UniRef90_P13304
contig_1	cds	5356	5568	-	vB_EcoM_WL-3_00060	y05Q	Uncharacterized protein in ri-tk intergenic region	RefSeq:WP_015969266.1, SO:0001217, UniParc:UPI000005CB5A, UniRef:UniRef100_P13305, UniRef:UniRef50_P13305, UniRef:UniRef90_P13305
contig_1	cds	5611	6192	-	vB_EcoM_WL-3_00065		thymidine kinase	EC:2.7.1.21, GO:0004797, GO:0005524, GO:0016310, GO:0071897, KEGG:K00857, SO:0001217, UniRef:UniRef50_Q2G5F0, UniRef:UniRef90_P13300
contig_1	cds	6202	6387	-	vB_EcoM_WL-3_00070		Phage protein	RefSeq:WP_100771281.1, SO:0001217, UniParc:UPI0004A5B5EE, UniRef:UniRef100_A0A2M9X314, UniRef:UniRef50_P13307, UniRef:UniRef90_G1FH36
contig_1	cds	6384	6557	-	vB_EcoM_WL-3_00075		hypothetical protein	SO:0001217, UniParc:UPI000F430C03, UniRef:UniRef100_A0A3G3C0C1, UniRef:UniRef50_D4Z9Q9, UniRef:UniRef90_A0A514U5L2
contig_1	cds	6554	6760	-	vB_EcoM_WL-3_00080		hypothetical protein	RefSeq:WP_015995745.1, SO:0001217, UniParc:UPI00019D95B9, UniRef:UniRef100_A0A097J6G3, UniRef:UniRef50_A0A514U5M5, UniRef:UniRef90_A0A514U5M5
contig_1	cds	6757	6969	-	vB_EcoM_WL-3_00085	y06C	Uncharacterized protein in tk-vs intergenic region	RefSeq:WP_015969270.1, SO:0001217, UniParc:UPI000005CB5E, UniRef:UniRef100_P13308, UniRef:UniRef50_P13308, UniRef:UniRef90_P13308
contig_1	cds	6966	7433	-	vB_EcoM_WL-3_00090	y06D	Uncharacterized protein in tk-vs intergenic region	RefSeq:WP_015969271.1, SO:0001217, UniParc:UPI000005CB5F, UniRef:UniRef100_P13309, UniRef:UniRef50_P13309, UniRef:UniRef90_P13309
contig_1	cds	7430	7777	-	vB_EcoM_WL-3_00095		Valyl--tRNA ligase modifier	SO:0001217, UniParc:UPI0002049E57, UniRef:UniRef100_A0A482GMX9, UniRef:UniRef50_P13310, UniRef:UniRef90_P13310
contig_1	cds	7770	8315	-	vB_EcoM_WL-3_00100	y06E	Uncharacterized protein in vs-regB intergenic region	RefSeq:WP_015969273.1, SO:0001217, UniParc:UPI000005CB61, UniRef:UniRef100_P13311, UniRef:UniRef50_P13311, UniRef:UniRef90_P13311
contig_1	cds	8323	8784	-	vB_EcoM_WL-3_00105	regB	Endoribonuclease RegB	EC:3.1.-.-, GO:0004518, SO:0001217, UniRef:UniRef50_P13312, UniRef:UniRef90_P13312
contig_1	cds	8844	9122	-	vB_EcoM_WL-3_00110	y06F	Uncharacterized protein in regB-denV intergenic region	SO:0001217, UniParc:UPI0017E1A743, UniRef:UniRef100_A0A7L8ZGZ1, UniRef:UniRef50_P13313, UniRef:UniRef90_P13313
contig_1	cds	9122	9388	-	vB_EcoM_WL-3_00115	y06G	Uncharacterized protein in regB-denV intergenic region	SO:0001217, UniRef:UniRef50_P13314, UniRef:UniRef90_P13314
contig_1	cds	9381	9602	-	vB_EcoM_WL-3_00120		Uncharacterized protein vs-5	RefSeq:WP_015983654.1, SO:0001217, UniParc:UPI0000E2D1E2, UniRef:UniRef100_A0A097J6F0, UniRef:UniRef50_G1FH44, UniRef:UniRef90_G1FH44
contig_1	cds	9602	9964	-	vB_EcoM_WL-3_00125	grcA	Autonomous glycyl radical cofactor	GO:0003824, SO:0001217, UniRef:UniRef50_P13316, UniRef:UniRef90_P13316
contig_1	cds	9972	10301	-	vB_EcoM_WL-3_00130		Uncharacterized protein vs-7	SO:0001217, UniParc:UPI0000E2D1E4, UniRef:UniRef100_A0A097J6H3, UniRef:UniRef50_Q7Y523, UniRef:UniRef90_I7J460
contig_1	cds	10298	10837	-	vB_EcoM_WL-3_00135		Uncharacterized protein in regB-denV intergenic region	SO:0001217, UniRef:UniRef50_P13318, UniRef:UniRef90_D4Z9S1
contig_1	cds	10994	11467	-	vB_EcoM_WL-3_00140		Uncharacterized protein Ip4	RefSeq:WP_015983658.1, SO:0001217, UniParc:UPI000009B83E, UniRef:UniRef100_A0A097J6I0, UniRef:UniRef50_G1FH48, UniRef:UniRef90_G1FH48
contig_1	cds	11556	12050	-	vB_EcoM_WL-3_00145		Endolysin	EC:3.2.1.17, GO:0003796, GO:0009253, GO:0016998, GO:0019835, GO:0030430, GO:0042742, GO:0044659, RefSeq:WP_015983659.1, SO:0001217, UniParc:UPI0000175ADA, UniRef:UniRef100_A0A097J6F5, UniRef:UniRef50_P00720, UniRef:UniRef90_P00720
contig_1	cds	12087	12527	-	vB_EcoM_WL-3_00150	y06L	Uncharacterized protein in e-segB intergenic region	SO:0001217, UniParc:UPI0004A5BD82, UniRef:UniRef100_A0A8K1BND1, UniRef:UniRef50_P32271, UniRef:UniRef90_P32271
contig_1	cds	12524	13012	-	vB_EcoM_WL-3_00155		hypothetical protein
contig_1	cds	13009	13371	-	vB_EcoM_WL-3_00160		Uncharacterized protein in e-segB intergenic region	SO:0001217, UniRef:UniRef50_P32274
contig_1	cds	13353	13745	-	vB_EcoM_WL-3_00165		Uncharacterized protein in e-segB intergenic region	SO:0001217, UniRef:UniRef50_P39222, UniRef:UniRef90_S5M996
contig_1	cds	13714	14328	-	vB_EcoM_WL-3_00170	y06P	Uncharacterized protein in e-segB intergenic region	SO:0001217, UniRef:UniRef50_P39223, UniRef:UniRef90_P39223
contig_1	cds	14370	14963	-	vB_EcoM_WL-3_00175	y06Q	Uncharacterized protein in e-segB intergenic region	RefSeq:WP_074146463.1, SO:0001217, UniParc:UPI000517B310, UniRef:UniRef100_A0A097BWY9, UniRef:UniRef50_P39224, UniRef:UniRef90_P39224
contig_1	cds	15068	15331	-	vB_EcoM_WL-3_00180		Phage protein	RefSeq:WP_015983665.1, SO:0001217, UniParc:UPI0000E2D1EB, UniRef:UniRef100_A0A097J6I2, UniRef:UniRef50_G1FH59, UniRef:UniRef90_A0A097J6I2
contig_1	cds	15571	16137	-	vB_EcoM_WL-3_00185		hypothetical protein	SO:0001217, UniRef:UniRef50_C3V1J8, UniRef:UniRef90_C3V1J8
contig_1	cds	16437	16730	-	vB_EcoM_WL-3_00190		Phage protein	SO:0001217, UniRef:UniRef50_A0A449C4V8, UniRef:UniRef90_A0A449C4V8
contig_1	cds	17116	17466	-	vB_EcoM_WL-3_00195		Uncharacterized protein RB69ORF150c	RefSeq:WP_100771255.1, SO:0001217, UniParc:UPI0004A5BC14, UniRef:UniRef100_A0A2M9X2R5, UniRef:UniRef50_Q7Y4Z5, UniRef:UniRef90_D4Z9T5
contig_1	tRNA	17485	17560	-	vB_EcoM_WL-3_00200	Arg_trna	tRNA-Arg	SO:0001036
contig_1	tRNA	17565	17640	-	vB_EcoM_WL-3_00205	His_trna	tRNA-His	SO:0000262
contig_1	tRNA	17755	17829	-	vB_EcoM_WL-3_00210	Asn_trna	tRNA-Asn	SO:0000257
contig_1	tRNA	17834	17920	-	vB_EcoM_WL-3_00215	Tyr_trna	tRNA-Tyr	SO:0000272
contig_1	tRNA	17930	18004	-	vB_EcoM_WL-3_00220	Ile2_trna	tRNA-Ile2	SO:0000263
contig_1	tRNA	18006	18081	-	vB_EcoM_WL-3_00225	Thr_trna	tRNA-Thr	SO:0000270
contig_1	tRNA	18087	18176	-	vB_EcoM_WL-3_00230	Ser_trna	tRNA-Ser	SO:0000269
contig_1	tRNA	18179	18252	-	vB_EcoM_WL-3_00235	Pro_trna	tRNA-Pro	SO:0000268
contig_1	tRNA	18263	18336	-	vB_EcoM_WL-3_00240	Gly_trna	tRNA-Gly	SO:0000260
contig_1	tRNA	18342	18428	-	vB_EcoM_WL-3_00245	Leu_trna	tRNA-Leu	SO:0000264
contig_1	tRNA	18430	18502	-	vB_EcoM_WL-3_00250	Gln_trna	tRNA-Gln	SO:0000261
contig_1	cds	18589	19104	-	vB_EcoM_WL-3_00255		Uncharacterized protein RB69ORF151c	RefSeq:WP_080181681.1, SO:0001217, UniParc:UPI0009B07519, UniRef:UniRef100_A0A7T1Y098, UniRef:UniRef50_Q7Y4Z4, UniRef:UniRef90_D4Z9T8
contig_1	cds	19101	19394	-	vB_EcoM_WL-3_00260	y07B	Uncharacterized protein in segB-ipI intergenic region	SO:0001217, UniRef:UniRef50_P13324, UniRef:UniRef90_P13324
contig_1	cds	19397	19795	-	vB_EcoM_WL-3_00265		Uncharacterized protein trna-3	SO:0001217, UniParc:UPI001161F435, UniRef:UniRef100_A0A514U5P5, UniRef:UniRef50_P13323, UniRef:UniRef90_A8R9F7
contig_1	cds	19795	19980	-	vB_EcoM_WL-3_00270	y07D	Uncharacterized protein in segB-ipI intergenic region	RefSeq:WP_015969296.1, SO:0001217, UniParc:UPI000005CB76, UniRef:UniRef100_P13322, UniRef:UniRef50_P13322, UniRef:UniRef90_P13322
contig_1	cds	20039	20272	-	vB_EcoM_WL-3_00275		Internal head protein	RefSeq:WP_016054168.1, SO:0001217, UniParc:UPI0002970695, UniRef:UniRef100_K4FEP9, UniRef:UniRef50_S5M798, UniRef:UniRef90_S5M798
contig_1	cds	20349	20606	-	vB_EcoM_WL-3_00280		Putative internal head protein	SO:0001217, UniRef:UniRef50_A0A0A7HDF2, UniRef:UniRef90_A0A514U5Q1
contig_1	cds	20679	21137	-	vB_EcoM_WL-3_00285	57B	Gene 57B protein	RefSeq:WP_015969298.1, SO:0001217, UniParc:UPI000005CB78, UniRef:UniRef100_P04533, UniRef:UniRef50_P04533, UniRef:UniRef90_P04533
contig_1	cds	21134	21364	-	vB_EcoM_WL-3_00290		Tail fiber assembly helper protein	GO:0098004, RefSeq:WP_100771525.1, SO:0001217, UniParc:UPI0004A5ADBA, UniRef:UniRef100_A0A2M9X3F0, UniRef:UniRef50_P04532, UniRef:UniRef90_P04532
contig_1	cds	21364	22089	-	vB_EcoM_WL-3_00295		Deoxynucleotide monophosphate kinase	EC:2.7.4.13, GO:0005524, GO:0016310, GO:0047507, SO:0001217, UniRef:UniRef50_P04531, UniRef:UniRef90_P04531
contig_1	cds	22139	22669	-	vB_EcoM_WL-3_00300		Tail tube terminator protein	GO:0005198, GO:0098015, SO:0001217, UniParc:UPI00026DB066, UniRef:UniRef100_I7K3R3, UniRef:UniRef50_P13331, UniRef:UniRef90_P13331
contig_1	cds	22776	23600	-	vB_EcoM_WL-3_00305		Terminal DNA protecting protein	GO:0099016, RefSeq:WP_015969302.1, SO:0001217, UniParc:UPI000005CB7C, UniRef:UniRef100_P15076, UniRef:UniRef50_P15076, UniRef:UniRef90_P15076
contig_1	cds	23600	24052	-	vB_EcoM_WL-3_00310		Head completion nuclease	EC:3.1.-.-, GO:0004519, GO:0004527, SO:0001217, UniParc:UPI001AF68B81, UniRef:UniRef100_A0A811AP47, UniRef:UniRef50_P15075, UniRef:UniRef90_P15075
contig_1	cds	24100	24690	+	vB_EcoM_WL-3_00315		Baseplate wedge protein gp53	GO:0098003, GO:0098025, RefSeq:WP_247010984.1, SO:0001217, UniParc:UPI0004A5B5F5, UniRef:UniRef100_A0A449C4X7, UniRef:UniRef50_P16011, UniRef:UniRef90_P16011
contig_1	cds	24674	26401	+	vB_EcoM_WL-3_00320		Pre-baseplate central spike protein Gp5	SO:0001217, UniRef:UniRef50_P16009, UniRef:UniRef90_A0A482N2X4
contig_1	cds	26436	26930	+	vB_EcoM_WL-3_00325	y07E	Uncharacterized protein in repEA-segC intergenic region	SO:0001217, UniRef:UniRef50_P39491, UniRef:UniRef90_P39491
contig_1	cds	26931	27224	+	vB_EcoM_WL-3_00330	5.4	Baseplate puncturing device gp5-4	GO:0003796, GO:0033922, GO:0046872, GO:0098025, SO:0001217, UniRef:UniRef50_P39234, UniRef:UniRef90_P39234
contig_1	cds	27233	29215	+	vB_EcoM_WL-3_00335		Baseplate wedge protein gp6	GO:0042802, GO:0098003, GO:0098025, RefSeq:WP_015983684.1, SO:0001217, UniParc:UPI0000E2D1FC, UniRef:UniRef100_A0A097J6J2, UniRef:UniRef50_P19060, UniRef:UniRef90_P19060
contig_1	cds	29212	32310	+	vB_EcoM_WL-3_00340		Baseplate wedge protein gp7	GO:0098003, GO:0098025, SO:0001217, UniRef:UniRef50_P19061, UniRef:UniRef90_P19061
contig_1	cds	32303	33307	+	vB_EcoM_WL-3_00345		Baseplate wedge protein gp8	GO:0098003, GO:0098025, SO:0001217, UniParc:UPI0004A5B922, UniRef:UniRef100_A0A449C5C7, UniRef:UniRef50_P19062, UniRef:UniRef90_P19062
contig_1	cds	33371	34237	+	vB_EcoM_WL-3_00350		Baseplate protein gp9	GO:0019076, GO:0098003, GO:0098025, SO:0001217, UniParc:UPI00125C889E, UniRef:UniRef100_A0A8K1ZCN1, UniRef:UniRef50_P10927, UniRef:UniRef90_P10927
contig_1	cds	34237	36042	+	vB_EcoM_WL-3_00355		Baseplate wedge protein gp10	SO:0001217, UniRef:UniRef50_P10928, UniRef:UniRef90_D4Z9V8
contig_1	cds	36042	36701	+	vB_EcoM_WL-3_00360		Baseplate wedge completion tail pin	SO:0001217, UniParc:UPI00019D9608, UniRef:UniRef100_A0A097J500, UniRef:UniRef50_P10929, UniRef:UniRef90_Q8JU39
contig_1	cds	36698	38248	+	vB_EcoM_WL-3_00365		Gp12 Short tail fibers	SO:0001217, UniRef:UniRef50_P10930, UniRef:UniRef90_A0A2Z5WK01
contig_1	cds	38258	39715	+	vB_EcoM_WL-3_00370		Fibritin-C domain-containing protein	SO:0001217, UniParc:UPI0004A5C0A3, UniRef:UniRef100_A0A8K1F5X6, UniRef:UniRef50_P10104, UniRef:UniRef90_A0A653FZT6
contig_1	cds	39747	40676	+	vB_EcoM_WL-3_00375		Neck protein gp13	SO:0001217, UniRef:UniRef50_P11110, UniRef:UniRef90_P11110
contig_1	cds	40678	41448	+	vB_EcoM_WL-3_00380		Neck protein gp14	RefSeq:WP_016059085.1, SO:0001217, UniParc:UPI0001DBAE95, UniRef:UniRef100_A0A097J845, UniRef:UniRef50_P11111, UniRef:UniRef90_P11111
contig_1	cds	41490	42308	+	vB_EcoM_WL-3_00385		Tail completion protein gp15	SO:0001217, UniRef:UniRef50_P11112, UniRef:UniRef90_P11112
contig_1	cds	42317	42811	+	vB_EcoM_WL-3_00390		Terminase, small subunit	GO:0003677, GO:0043493, RefSeq:WP_015969323.1, SO:0001217, UniParc:UPI000005CB90, UniRef:UniRef100_P17311, UniRef:UniRef50_P17311, UniRef:UniRef90_P17311
contig_1	cds	42795	44627	+	vB_EcoM_WL-3_00395		Terminase, large subunit	GO:0004518, GO:0004519, GO:0004536, GO:0005524, GO:0016887, GO:0019072, GO:0019073, GO:0046797, GO:0046872, GO:0098009, SO:0001217, UniParc:UPI00019D960E, UniRef:UniRef100_A0A8K0Z0F1, UniRef:UniRef50_P17312, UniRef:UniRef90_P17312
contig_1	cds	44659	46638	+	vB_EcoM_WL-3_00400		Tail sheath protein	GO:0098027, GO:0099000, KEGG:K06907, SO:0001217, UniRef:UniRef50_P13332, UniRef:UniRef90_P13332
contig_1	cds	46678	47283	+	vB_EcoM_WL-3_00405		hypothetical protein	SO:0001217, UniParc:UPI000009C2C8, UniRef:UniRef100_S5M9C9, UniRef:UniRef50_A0A7I8LNI0, UniRef:UniRef90_A0A7I8LNI0
contig_1	cds	47391	47882	+	vB_EcoM_WL-3_00410		Tail tube protein gp19	GO:0005198, GO:0098026, GO:0099000, RefSeq:WP_015969329.1, SO:0001217, UniParc:UPI000005CB96, UniRef:UniRef100_P13333, UniRef:UniRef50_P13333, UniRef:UniRef90_P13333
contig_1	cds	47966	49540	+	vB_EcoM_WL-3_00415		Portal protein	GO:0016020, GO:0019072, GO:0019076, GO:0020002, GO:0046798, GO:0099000, SO:0001217, UniParc:UPI000CDC401A, UniRef:UniRef100_A0A384SIQ7, UniRef:UniRef50_P13334, UniRef:UniRef90_P13334
contig_1	cds	49540	49773	+	vB_EcoM_WL-3_00420		Prohead core protein	SO:0001217, UniParc:UPI0010CCBBE5, UniRef:UniRef100_A0A8F7KHX9, UniRef:UniRef50_Q5QBV3, UniRef:UniRef90_D4Z9X0
contig_1	cds	49773	50198	+	vB_EcoM_WL-3_00425	gp68	Prohead assembly protein gp68	SO:0001217, UniRef:UniRef50_P04538, UniRef:UniRef90_P04538
contig_1	cds	50198	50836	+	vB_EcoM_WL-3_00430		Prohead core protein protease	EC:3.4.-.-, GO:0006508, GO:0008233, GO:0046797, RefSeq:WP_015995787.1, SO:0001217, UniParc:UPI000016D7B1, UniRef:UniRef100_A0A097J6L2, UniRef:UniRef50_P06807, UniRef:UniRef90_P06807
contig_1	cds	50867	51676	+	vB_EcoM_WL-3_00435		Major prohead-scaffolding core protein Gp22	SO:0001217, UniRef:UniRef50_P04534, UniRef:UniRef90_P04534
contig_1	cds	51695	53260	+	vB_EcoM_WL-3_00440	gp23	Major capsid protein	GO:0019028, GO:0039621, SO:0001217, UniRef:UniRef50_P04535, UniRef:UniRef90_P04535
contig_1	cds	53344	54627	+	vB_EcoM_WL-3_00445	gp24	Capsid vertex protein gp24	GO:0039621, RefSeq:WP_171921419.1, SO:0001217, UniParc:UPI0015C53EA5, UniRef:UniRef100_A0A8K1ZCP7, UniRef:UniRef50_P19896, UniRef:UniRef90_P19896
contig_1	cds	54657	55661	-	vB_EcoM_WL-3_00450	y10A	RNA ligase, Rnl2 family	EC:6.5.1.3, GO:0003972, GO:0005524, GO:0042245, GO:0046872, SO:0001217, UniParc:UPI0007DD4CBF, UniRef:UniRef100_A0A8G0R0A7, UniRef:UniRef50_P32277, UniRef:UniRef90_P32277
contig_1	cds	55671	55949	-	vB_EcoM_WL-3_00455	y10B	Uncharacterized protein in Gp24-hoc intergenic region	SO:0001217, UniParc:UPI00026E0DF2, UniRef:UniRef100_I7AU60, UniRef:UniRef50_P32278, UniRef:UniRef90_P32278
contig_1	cds	55953	56138	-	vB_EcoM_WL-3_00460		Phage protein	RefSeq:WP_171921426.1, SO:0001217, UniParc:UPI000957BCF4, UniRef:UniRef100_A0A449C538, UniRef:UniRef50_D4Z9X8, UniRef:UniRef90_D4Z9X8
contig_1	cds	56240	57373	-	vB_EcoM_WL-3_00465		Highly immunogenic outer capsid protein	SO:0001217, UniRef:UniRef50_I6ZYC6, UniRef:UniRef90_A0A097J193
contig_1	cds	57383	58063	-	vB_EcoM_WL-3_00470	inh	Protein inh	GO:0010466, GO:0030414, SO:0001217, UniRef:UniRef50_P18058, UniRef:UniRef90_P18058
contig_1	cds	58114	59625	+	vB_EcoM_WL-3_00475	uvsW	ATP-dependent DNA helicase uvsW	EC:3.6.4.12, GO:0003677, GO:0003678, GO:0004386, GO:0005524, GO:0016887, SO:0001217, UniRef:UniRef50_P20703, UniRef:UniRef90_P20703
contig_1	cds	59651	59881	+	vB_EcoM_WL-3_00480	uvsW	ATP-dependent DNA helicase uvsW	EC:3.6.4.12, GO:0003677, GO:0003678, GO:0004386, GO:0005524, GO:0016887, RefSeq:WP_015983711.1, SO:0001217, UniParc:UPI0000E2D216, UniRef:UniRef100_P20703, UniRef:UniRef50_P20703, UniRef:UniRef90_P20703
contig_1	cds	59938	60105	-	vB_EcoM_WL-3_00485	y11A	Uncharacterized protein in uvsW-uvsY intergenic region	RefSeq:WP_015969346.1, SO:0001217, UniParc:UPI000005CBA7, UniRef:UniRef100_Q00778, UniRef:UniRef50_Q00778, UniRef:UniRef90_Q00778
contig_1	cds	60134	60358	-	vB_EcoM_WL-3_00490	y11B	Uncharacterized protein in uvsW-uvsY intergenic region	SO:0001217, UniParc:UPI0006BDE42A, UniRef:UniRef100_A0A6G9LR85, UniRef:UniRef50_P32281, UniRef:UniRef90_P32281
contig_1	cds	60358	60771	-	vB_EcoM_WL-3_00495	uvsY	Recombination protein uvsY	GO:0003677, GO:0006310, GO:0071897, SO:0001217, UniRef:UniRef50_P04537, UniRef:UniRef90_P04537
contig_1	cds	60838	61236	-	vB_EcoM_WL-3_00500		Baseplate wedge protein gp25	GO:0098025, RefSeq:WP_016039599.1, SO:0001217, UniParc:UPI0002049E89, UniRef:UniRef100_I7K3U3, UniRef:UniRef50_P09425, UniRef:UniRef90_P09425
contig_1	cds	61236	61862	-	vB_EcoM_WL-3_00505		Baseplate hub subunit	RefSeq:WP_016059329.1, SO:0001217, UniParc:UPI0001D0D93B, UniRef:UniRef100_D4Z9Y9, UniRef:UniRef50_P13335, UniRef:UniRef90_D4Z9Y9
contig_1	cds	61913	62665	+	vB_EcoM_WL-3_00510		Baseplate hub assembly protein gp51	GO:0098003, RefSeq:WP_016059330.1, SO:0001217, UniParc:UPI0001D0D93C, UniRef:UniRef100_D4Z9Z0, UniRef:UniRef50_P17173, UniRef:UniRef90_P17173
contig_1	cds	62662	63834	+	vB_EcoM_WL-3_00515		Baseplate central spike complex protein gp27	GO:0098003, GO:0098015, GO:0098025, RefSeq:WP_015995802.1, SO:0001217, UniParc:UPI00019D97A8, UniRef:UniRef100_D4Z9Z1, UniRef:UniRef50_P17172, UniRef:UniRef90_P17172
contig_1	cds	63782	64315	+	vB_EcoM_WL-3_00520		Baseplate hub assembly protein gp28	GO:0098003, RefSeq:WP_015995803.1, SO:0001217, UniParc:UPI00019D97A9, UniRef:UniRef100_D4Z9Z2, UniRef:UniRef50_P13336, UniRef:UniRef90_P13336
contig_1	cds	64312	66084	+	vB_EcoM_WL-3_00525		Tape measure protein	GO:0098003, SO:0001217, UniParc:UPI0007DD18D9, UniRef:UniRef100_A0A8K1DTJ2, UniRef:UniRef50_P13337, UniRef:UniRef90_P13337
contig_1	cds	66093	67187	+	vB_EcoM_WL-3_00530		Baseplate tail-tube junction protein gp48	GO:0098003, GO:0098025, SO:0001217, UniParc:UPI00029706E5, UniRef:UniRef100_K4FEU9, UniRef:UniRef50_P13339, UniRef:UniRef90_P13339
contig_1	cds	67187	68152	+	vB_EcoM_WL-3_00535		Baseplate tail-tube junction protein gp54	GO:0098003, GO:0098025, SO:0001217, UniParc:UPI000CDCD301, UniRef:UniRef100_A0A449C5F1, UniRef:UniRef50_P13341, UniRef:UniRef90_P13341
contig_1	cds	68181	68471	-	vB_EcoM_WL-3_00540	y12A	Uncharacterized protein in Gp54-alt intergenic region	RefSeq:WP_016054208.1, SO:0001217, UniParc:UPI00026DB105, UniRef:UniRef100_I7KRU4, UniRef:UniRef50_P39493, UniRef:UniRef90_P39493
contig_1	cds	68532	70589	-	vB_EcoM_WL-3_00545		NAD(+)--arginine ADP-ribosyltransferase	SO:0001217, UniRef:UniRef50_I7K3V0, UniRef:UniRef90_I7K3V0
contig_1	cds	70593	72686	-	vB_EcoM_WL-3_00550	alt	NAD(+)--arginine ADP-ribosyltransferase	EC:2.4.2.31, GO:0005576, GO:0044423, GO:0046782, GO:0106274, SO:0001217, UniParc:UPI001AF21C17, UniRef:UniRef100_A0A7T7K9B2, UniRef:UniRef50_P12726, UniRef:UniRef90_Q38433
contig_1	cds	72743	72928	-	vB_EcoM_WL-3_00555		Uncharacterized protein in alt-Gp30 intergenic region	RefSeq:WP_229511210.1, SO:0001217, UniParc:UPI0007DCBA50, UniRef:UniRef100_A0A7T7K8M5, UniRef:UniRef50_P39496, UniRef:UniRef90_A0A7T7K8M5
contig_1	cds	72925	74388	-	vB_EcoM_WL-3_00560		DNA ligase	EC:6.5.1.1, GO:0003910, GO:0005524, GO:0006260, GO:0006281, GO:0006310, GO:0046872, SO:0001217, UniRef:UniRef50_P00970, UniRef:UniRef90_P00970
contig_1	cds	74385	74654	-	vB_EcoM_WL-3_00565	y12E	Uncharacterized protein in Gp30-rIII intergenic region	RefSeq:WP_015983724.1, SO:0001217, UniParc:UPI0000E2801E, UniRef:UniRef100_Q08I21, UniRef:UniRef50_P33084, UniRef:UniRef90_P33084
contig_1	cds	74654	75490	-	vB_EcoM_WL-3_00570		Uncharacterized protein in Gp30-rIII intergenic region	SO:0001217, UniRef:UniRef50_P32275
contig_1	cds	75487	75945	-	vB_EcoM_WL-3_00575	y12G	Uncharacterized protein in Gp30-rIII intergenic region	SO:0001217, UniRef:UniRef50_P32276, UniRef:UniRef90_P32276
contig_1	cds	75938	76144	-	vB_EcoM_WL-3_00580	y12I	Uncharacterized protein in Gp30-rIII intergenic region	RefSeq:WP_015995813.1, SO:0001217, UniParc:UPI00019D97B1, UniRef:UniRef100_A0A097J189, UniRef:UniRef50_Q02405, UniRef:UniRef90_Q02405
contig_1	cds	76141	76338	-	vB_EcoM_WL-3_00585	y12J	Uncharacterized protein in Gp30-rIII intergenic region	RefSeq:WP_015995814.1, SO:0001217, UniParc:UPI00019D9635, UniRef:UniRef100_A0A097J1C0, UniRef:UniRef50_Q02406, UniRef:UniRef90_Q02406
contig_1	cds	76338	76625	-	vB_EcoM_WL-3_00590	y12K	Uncharacterized protein in Gp30-rIII intergenic region	RefSeq:WP_015996007.1, SO:0001217, UniParc:UPI00019D9636, UniRef:UniRef100_G0X5X6, UniRef:UniRef50_Q02407, UniRef:UniRef90_Q02407
contig_1	cds	76667	77032	-	vB_EcoM_WL-3_00595	y12L	Uncharacterized protein in Gp30-rIII intergenic region	SO:0001217, UniParc:UPI00021D4E49, UniRef:UniRef100_G0X5X7, UniRef:UniRef50_Q02408, UniRef:UniRef90_Q02408
contig_1	cds	77100	77432	-	vB_EcoM_WL-3_00600	y12M	Uncharacterized protein in Gp30-rIII intergenic region	RefSeq:WP_229511204.1, SO:0001217, UniParc:UPI0015DCAC3D, UniRef:UniRef100_A0A7D5JMD6, UniRef:UniRef50_Q00305, UniRef:UniRef90_Q00305
contig_1	cds	77543	77719	-	vB_EcoM_WL-3_00605	y13A	(pseudo) Uncharacterized protein in Gp30-rIII intergenic region	RefSeq:WP_015969373.1, SO:0001217, UniParc:UPI000005CBC0, UniRef:UniRef100_A0A097J6P7, UniRef:UniRef50_A0A2K9VLX5, UniRef:UniRef50_P17310, UniRef:UniRef90_A0A097J6P7, UniRef:UniRef90_P17310
contig_1	cds	77965	78213	-	vB_EcoM_WL-3_00610	rIII	Lysis inhibition accessory protein	GO:1901218, RefSeq:WP_015969374.1, SO:0001217, UniParc:UPI000005CBC1, UniRef:UniRef100_P17309, UniRef:UniRef50_P17309, UniRef:UniRef90_P17309
contig_1	cds	78361	78696	-	vB_EcoM_WL-3_00615		Capsid assembly protein Gp31	GO:0005524, GO:0019069, GO:0140662, RefSeq:WP_015969375.1, SO:0001217, UniParc:UPI000005CBC2, UniRef:UniRef100_P17313, UniRef:UniRef50_P17313, UniRef:UniRef90_P17313
contig_1	cds	78753	79061	-	vB_EcoM_WL-3_00620	y13B	Uncharacterized protein in Gp31-cd intergenic region	SO:0001217, UniRef:UniRef50_P17308, UniRef:UniRef90_P17308
contig_1	cds	79062	79298	-	vB_EcoM_WL-3_00625	y13C	Uncharacterized protein in Gp31-cd intergenic region	SO:0001217, UniParc:UPI00019D9639, UniRef:UniRef100_A0A097J190, UniRef:UniRef50_P17307, UniRef:UniRef90_P17307
contig_1	cds	79298	79879	-	vB_EcoM_WL-3_00630		Deoxycytidylate deaminase	EC:3.5.4.12, GO:0004132, GO:0006220, GO:0008270, GO:0009165, RefSeq:WP_015983734.1, SO:0001217, UniParc:UPI0000E2D227, UniRef:UniRef100_A0A097J6Q2, UniRef:UniRef50_P16006, UniRef:UniRef90_P16006
contig_1	cds	79876	80214	-	vB_EcoM_WL-3_00635	y13D	Uncharacterized protein in cd-pseT intergenic region	SO:0001217, UniParc:UPI0010BBEFBF, UniRef:UniRef100_A0A455TYZ9, UniRef:UniRef50_P32287, UniRef:UniRef90_P32287
contig_1	cds	80211	80447	-	vB_EcoM_WL-3_00640	y13E	Uncharacterized protein in cd-pseT intergenic region	SO:0001217, UniParc:UPI0000E2D229, UniRef:UniRef100_A0A097J6Q0, UniRef:UniRef50_P39498, UniRef:UniRef90_P39498
contig_1	cds	80441	80968	-	vB_EcoM_WL-3_00645		hypothetical protein	SO:0001217, UniRef:UniRef50_D4ZA21, UniRef:UniRef90_D4ZA21
contig_1	cds	81031	81306	-	vB_EcoM_WL-3_00650	y13F	Uncharacterized protein in cd-pseT intergenic region	RefSeq:WP_015983738.1, SO:0001217, UniParc:UPI0000E2D22B, UniRef:UniRef100_A0A097J6T3, UniRef:UniRef50_P39499, UniRef:UniRef90_P39499
contig_1	cds	81309	81509	-	vB_EcoM_WL-3_00655	y13G	Uncharacterized protein in cd-pseT intergenic region	SO:0001217, UniParc:UPI000F434E0D, UniRef:UniRef100_A0A455TYY0, UniRef:UniRef50_P39500, UniRef:UniRef90_P39500
contig_1	cds	81502	81699	-	vB_EcoM_WL-3_00660	y13H	Uncharacterized protein in cd-pseT intergenic region	SO:0001217, UniParc:UPI00019D97B7, UniRef:UniRef100_G0X5Z0, UniRef:UniRef50_P39501, UniRef:UniRef90_P39501
contig_1	cds	81699	82607	-	vB_EcoM_WL-3_00665	pseT	Polynucleotide kinase	EC:2.7.1.78, GO:0005524, GO:0006281, GO:0016310, GO:0046404, GO:0047846, SO:0001217, UniRef:UniRef50_P06855, UniRef:UniRef90_P06855
contig_1	cds	82749	82892	-	vB_EcoM_WL-3_00670		(pseudo) Uncharacterized protein RB69ORF231c	SO:0001217, UniRef:UniRef50_Q7Y4S7, UniRef:UniRef90_I7K3W9
contig_1	cds	82889	83119	-	vB_EcoM_WL-3_00675	y13I	Uncharacterized protein in pseT-alc intergenic region	RefSeq:WP_229511198.1, SO:0001217, UniParc:UPI0010B0D92D, UniRef:UniRef100_A0A455TYW7, UniRef:UniRef50_P39502, UniRef:UniRef90_P39502
contig_1	cds	83116	83415	-	vB_EcoM_WL-3_00680	y13J	Spanin, outer lipoprotein subunit	GO:0016020, GO:0019835, GO:0020002, GO:0044659, RefSeq:WP_015983742.1, SO:0001217, UniParc:UPI0000E2D22F, UniRef:UniRef100_A0A097J6Q4, UniRef:UniRef50_P39503, UniRef:UniRef90_P39503
contig_1	cds	83412	83765	-	vB_EcoM_WL-3_00685		PseT-3 hypothetical membrane protein	SO:0001217, UniRef:UniRef50_P39504, UniRef:UniRef90_C3V1T4
contig_1	cds	83756	84262	-	vB_EcoM_WL-3_00690	alc	Protein alc	GO:0003677, GO:0039653, SO:0001217, UniRef:UniRef50_P04546, UniRef:UniRef90_P04546
contig_1	cds	84324	85448	-	vB_EcoM_WL-3_00695		T4 RnlA family RNA ligase	EC:6.5.1.3, GO:0003972, GO:0005524, GO:0042245, GO:0046872, GO:0098004, SO:0001217, UniParc:UPI0010198B1F, UniRef:UniRef100_A0A482GQN5, UniRef:UniRef50_P00971, UniRef:UniRef90_P00971
contig_1	cds	85501	85911	-	vB_EcoM_WL-3_00700	denA	Endonuclease II	EC:3.1.21.8, GO:0003677, GO:0004519, GO:0039657, GO:0046872, GO:0099015, RefSeq:WP_016054229.1, SO:0001217, UniParc:UPI000016D7F0, UniRef:UniRef100_P07059, UniRef:UniRef50_P07059, UniRef:UniRef90_P07059
contig_1	cds	85939	87117	-	vB_EcoM_WL-3_00705	nrdB	ribonucleotide-diphosphate reductase subunit beta	SO:0001217, UniRef:UniRef50_P11156, UniRef:UniRef90_A8R9M1
contig_1	cds	87117	87848	-	vB_EcoM_WL-3_00710		HNHc domain-containing protein	SO:0001217, UniParc:UPI00101897AD, UniRef:UniRef100_A0A3S7GWI0, UniRef:UniRef50_A0A192YBF5, UniRef:UniRef90_A0A482MXN1
contig_1	cds	87848	90112	-	vB_EcoM_WL-3_00715		Ribonucleoside-diphosphate reductase subunit alpha	SO:0001217, UniRef:UniRef50_P32282
contig_1	cds	90103	90429	-	vB_EcoM_WL-3_00720	y14A	Uncharacterized protein in nrdA-td intergenic region	SO:0001217, UniParc:UPI00021D4E53, UniRef:UniRef100_G0X601, UniRef:UniRef50_P32279, UniRef:UniRef90_P32279
contig_1	cds	90383	90646	-	vB_EcoM_WL-3_00725		DUF5496 domain-containing protein	SO:0001217, UniParc:UPI00019D97BF, UniRef:UniRef100_G0X602, UniRef:UniRef50_P32280, UniRef:UniRef90_G0X602
contig_1	cds	90670	90984	-	vB_EcoM_WL-3_00730		Putative thymidylate synthase	EC:2.1.1.45, KEGG:K00560, SO:0001217, UniRef:UniRef50_A0A482G7A7, UniRef:UniRef90_A0A482G7A7
contig_1	cds	91129	91380	-	vB_EcoM_WL-3_00735		hypothetical protein
contig_1	cds	91435	91800	-	vB_EcoM_WL-3_00740		Bacteriophage FRD2 protein	SO:0001217, UniRef:UniRef50_P39507, UniRef:UniRef90_C3V1U7
contig_1	cds	91845	92075	-	vB_EcoM_WL-3_00745		Single-stranded DNA-binding protein	RefSeq:WP_015995842.1, SO:0001217, UniParc:UPI000009C0C4, UniRef:UniRef100_D4ZA45, UniRef:UniRef50_O21945, UniRef:UniRef90_O21945
contig_1	cds	92220	93128	-	vB_EcoM_WL-3_00750		Single-stranded DNA-binding protein	GO:0003697, GO:0006260, GO:0006281, GO:0039693, GO:0046872, RefSeq:WP_088209672.1, SO:0001217, UniParc:UPI000540A608, UniRef:UniRef100_A0A0A0PZN1, UniRef:UniRef50_P03695, UniRef:UniRef90_P03695
contig_1	cds	93179	93811	-	vB_EcoM_WL-3_00755	y14F	Uncharacterized protein in Gp32-Gp59 intergenic region	SO:0001217, UniParc:UPI0005409D0A, UniRef:UniRef100_A0A0A0PUT4, UniRef:UniRef50_P13321, UniRef:UniRef90_P13321
contig_1	cds	93813	94466	-	vB_EcoM_WL-3_00760		DNA helicase assembly protein	GO:0003677, GO:0006260, GO:0039686, RefSeq:WP_015996028.1, SO:0001217, UniParc:UPI00019D964C, UniRef:UniRef100_A0A0A0PSM9, UniRef:UniRef50_P13342, UniRef:UniRef90_P13342
contig_1	cds	94463	94801	-	vB_EcoM_WL-3_00765		Late transcription coactivator	RefSeq:WP_015969407.1, SO:0001217, UniParc:UPI000005CBE0, UniRef:UniRef100_P13338, UniRef:UniRef50_P13338, UniRef:UniRef90_P13338
contig_1	cds	94779	95048	-	vB_EcoM_WL-3_00770	dsbA	Double-stranded DNA-binding protein	GO:0003677, GO:0006260, RefSeq:WP_015969408.1, SO:0001217, UniParc:UPI000005CBE1, UniRef:UniRef100_P13320, UniRef:UniRef50_P13320, UniRef:UniRef90_P13320
contig_1	cds	95057	95974	-	vB_EcoM_WL-3_00775	rnh	Ribonuclease H	EC:3.1.26.4, GO:0003677, GO:0004523, GO:0004534, GO:0017108, GO:0033567, GO:0043137, SO:0001217, UniRef:UniRef50_P13319, UniRef:UniRef90_P13319
contig_1	cds	96079	99948	+	vB_EcoM_WL-3_00780		Gp34 proximal tail fiber subunit	SO:0001217, UniRef:UniRef50_P18771, UniRef:UniRef90_C3V1V4
contig_1	cds	99957	101072	+	vB_EcoM_WL-3_00785		Long-tail fiber protein gp35	GO:0046718, GO:0098024, GO:0098671, SO:0001217, UniRef:UniRef50_P03742, UniRef:UniRef90_P03742
contig_1	cds	101135	101785	+	vB_EcoM_WL-3_00790		Long-tail fiber protein gp36	SO:0001217, UniRef:UniRef50_P03743
contig_1	cds	101794	104760	+	vB_EcoM_WL-3_00795		Long tail fiber protein p37	SO:0001217, UniRef:UniRef50_A0A482GBG3, UniRef:UniRef90_A0A449C408
contig_1	cds	104795	105595	+	vB_EcoM_WL-3_00800		Receptor-recognizing protein	SO:0001217, UniRef:UniRef50_Q9G0B4, UniRef:UniRef90_I6ZYH9
contig_1	cds	105626	106282	+	vB_EcoM_WL-3_00805		Holin	GO:0016021, GO:0019835, GO:0020002, GO:0034291, SO:0001217, UniParc:UPI0007FB6F7A, UniRef:UniRef100_A0A193H0T3, UniRef:UniRef50_P06808, UniRef:UniRef90_P06808
contig_1	cds	106283	106555	-	vB_EcoM_WL-3_00810	asiA	10 kDa anti-sigma factor	GO:0006355, RefSeq:WP_015969416.1, SO:0001217, UniParc:UPI000005CBE8, UniRef:UniRef100_P32267, UniRef:UniRef50_P32267, UniRef:UniRef90_P32267
contig_1	cds	106568	106720	-	vB_EcoM_WL-3_00815		Phage anti-sigma factor	SO:0001217, UniRef:UniRef50_Q9T0T0, UniRef:UniRef90_A0A449C5H7
contig_1	cds	106717	106995	-	vB_EcoM_WL-3_00820	arn	Anti-restriction endonuclease	GO:0004519, GO:0099018, SO:0001217, UniParc:UPI00021D4E5F, UniRef:UniRef100_S5M9L4, UniRef:UniRef50_P39510, UniRef:UniRef90_P39510
contig_1	cds	106985	107104	-	vB_EcoM_WL-3_00825		Phage protein	SO:0001217, UniParc:UPI0000E2D245, UniRef:UniRef100_A0A097J6T0, UniRef:UniRef50_A0A0A0PZQ9, UniRef:UniRef90_A0A449C667
contig_1	cds	107281	107577	-	vB_EcoM_WL-3_00830	y16C	Uncharacterized protein in arn-motA intergenic region	SO:0001217, UniParc:UPI00029705F7, UniRef:UniRef100_K4FC51, UniRef:UniRef50_P22919, UniRef:UniRef90_P22919
contig_1	cds	107577	108038	-	vB_EcoM_WL-3_00835		Putative protein	SO:0001217, UniRef:UniRef50_P22917, UniRef:UniRef90_A0A8E7BVZ5
contig_1	cds	108035	108364	-	vB_EcoM_WL-3_00840		Uncharacterized protein arn-4	SO:0001217, UniRef:UniRef50_P22916, UniRef:UniRef90_A8R9P4
contig_1	cds	108375	109010	-	vB_EcoM_WL-3_00845	motA	Middle transcription regulatory protein motA	GO:0003677, SO:0001217, UniRef:UniRef50_P22915, UniRef:UniRef90_P22915
contig_1	cds	109116	109343	-	vB_EcoM_WL-3_00850		hypothetical protein	RefSeq:WP_016054252.1, SO:0001217, UniParc:UPI0002971902, UniRef:UniRef100_K4FC53, UniRef:UniRef50_M1HDI3, UniRef:UniRef90_K4FC53
contig_1	cds	109479	109628	-	vB_EcoM_WL-3_00855	y16H	Uncharacterized protein in motA-Gp52 intergenic region	RefSeq:WP_016054253.1, SO:0001217, UniParc:UPI0002970767, UniRef:UniRef100_K4FCT0, UniRef:UniRef50_P39512, UniRef:UniRef90_P39512
contig_1	cds	109625	110953	-	vB_EcoM_WL-3_00860		DNA topoisomerase medium subunit	EC:5.6.2.2, GO:0003677, GO:0003918, GO:0005524, GO:0006265, GO:0032991, SO:0001217, UniRef:UniRef50_P07065, UniRef:UniRef90_P07065
contig_1	cds	111091	111249	-	vB_EcoM_WL-3_00865		Uncharacterized protein 52-2	GO:0016021, GO:0033644, GO:0046677, RefSeq:WP_015996044.1, SO:0001217, UniParc:UPI00019D9674, UniRef:UniRef100_A0A097J642, UniRef:UniRef50_P18924, UniRef:UniRef90_P18924
contig_1	sorf	111257	111337	-	vB_EcoM_WL-3_00870	stp	T4 Suppressor of prr	GO:0004518, GO:0050792, GO:0099018, RefSeq:WP_015969428.1, SO:0001217, UniParc:UPI000005CBF4, UniRef:UniRef100_P62765, UniRef:UniRef50_P62765, UniRef:UniRef90_P62765
contig_1	cds	111337	111795	-	vB_EcoM_WL-3_00875	ndd	Nucleoid disruption protein	GO:0003677, GO:0060153, GO:0098673, SO:0001217, UniParc:UPI000CDBF5FF, UniRef:UniRef100_A0A449C5I7, UniRef:UniRef50_P15556, UniRef:UniRef90_P15556
contig_1	cds	111856	112071	-	vB_EcoM_WL-3_00880	y16K	Uncharacterized protein in ndd-denB intergenic region	RefSeq:WP_016039660.1, SO:0001217, UniParc:UPI0002049D9E, UniRef:UniRef100_G1FHI6, UniRef:UniRef50_P39243, UniRef:UniRef90_P39243
contig_1	cds	112080	112190	-	vB_EcoM_WL-3_00885	y16L	Uncharacterized protein in ndd-denB intergenic region	SO:0001217, UniParc:UPI0000E2D251, UniRef:UniRef100_F2VXK1, UniRef:UniRef50_P39244, UniRef:UniRef90_P39244
contig_1	cds	112187	112384	-	vB_EcoM_WL-3_00890	y16M	Uncharacterized protein in ndd-denB intergenic region	RefSeq:WP_171921509.1, SO:0001217, UniParc:UPI0007FB6B55, UniRef:UniRef100_A0A6G9LUJ7, UniRef:UniRef50_P39245, UniRef:UniRef90_P39245
contig_1	cds	112392	112505	-	vB_EcoM_WL-3_00895		naphthalene 1,2-dioxygenase	SO:0001217, UniParc:UPI00019D9836, UniRef:UniRef100_C3V2Q4, UniRef:UniRef50_C3V2Q4, UniRef:UniRef90_C3V2Q4
contig_1	cds	112571	112669	-	vB_EcoM_WL-3_00900	y16O	Uncharacterized protein in ndd-denB intergenic region	SO:0001217, UniParc:UPI00021D4E66, UniRef:UniRef100_G0X5B8, UniRef:UniRef50_P39247, UniRef:UniRef90_P39247
contig_1	sorf	112666	112752	-	vB_EcoM_WL-3_00905		Putative outer membrane protein	SO:0001217, UniParc:UPI000957BD46, UniRef:UniRef100_A0A1L7DQW6, UniRef:UniRef50_P39248, UniRef:UniRef90_A0A1L7DQW6
contig_1	cds	112749	113012	-	vB_EcoM_WL-3_00910		hypothetical protein	SO:0001217, UniParc:UPI0004A5B5DE, UniRef:UniRef100_A0A8K0Z079, UniRef:UniRef50_A0A023ZVQ1, UniRef:UniRef90_A0A0M7QEZ0
contig_1	cds	113087	113563	-	vB_EcoM_WL-3_00915	denB	Endonuclease IV	EC:3.1.21.9, GO:0004519, RefSeq:WP_214666975.1, SO:0001217, UniParc:UPI000CDCD549, UniRef:UniRef100_A0A8K1BZ24, UniRef:UniRef50_P39250, UniRef:UniRef90_P39250
contig_1	cds	113577	113906	-	vB_EcoM_WL-3_00920		hypothetical protein	SO:0001217, UniParc:UPI00021900FF, UniRef:UniRef100_G1FHJ4, UniRef:UniRef50_A0A023ZWC4, UniRef:UniRef90_A0A023ZWC4
contig_1	cds	113945	114139	-	vB_EcoM_WL-3_00925	y16Q	Uncharacterized protein in denB-rIIB intergenic region	SO:0001217, UniParc:UPI000957C286, UniRef:UniRef100_A0A8K0Z0I2, UniRef:UniRef50_P39251, UniRef:UniRef90_P39251
contig_1	cds	114168	115106	-	vB_EcoM_WL-3_00930	rIIB	Protein rIIB	GO:0003677, GO:0006260, GO:0016020, GO:0020002, SO:0001217, UniParc:UPI0004A5AFE6, UniRef:UniRef100_A0A097BWM2, UniRef:UniRef50_P03691, UniRef:UniRef90_P03691
contig_1	cds	115118	117295	-	vB_EcoM_WL-3_00935	rIIA	Protein rIIA	GO:0003677, GO:0006260, GO:0016020, GO:0020002, SO:0001217, UniParc:UPI0007FB6DD8, UniRef:UniRef100_A0A193GZZ9, UniRef:UniRef50_P03690, UniRef:UniRef90_P03690
contig_1	cds	117306	117509	-	vB_EcoM_WL-3_00940	y00A	Uncharacterized protein in rIIA-Gp60 intergenic region	RefSeq:WP_015983553.1, SO:0001217, UniParc:UPI0000E2D17E, UniRef:UniRef100_A0A097J644, UniRef:UniRef50_P25186, UniRef:UniRef90_P25186
contig_1	cds	117564	119381	-	vB_EcoM_WL-3_00945		DNA topoisomerase large subunit	EC:5.6.2.2, GO:0003677, GO:0003918, GO:0005524, GO:0006265, GO:0032991, SO:0001217, UniParc:UPI000F4356C9, UniRef:UniRef100_A0A3G3BZN2, UniRef:UniRef50_P09176, UniRef:UniRef90_P09176
contig_1	cds	119451	119711	-	vB_EcoM_WL-3_00950		hypothetical protein	SO:0001217, UniParc:UPI0005211A27, UniRef:UniRef100_A0A097J5B9, UniRef:UniRef50_A0A1N7QYS6, UniRef:UniRef90_I7KRK1
contig_1	cds	119714	119890	-	vB_EcoM_WL-3_00955		zinc ribbon domain-containing protein	SO:0001217, UniRef:UniRef50_D4Z9F3, UniRef:UniRef90_A0A0A7HF68
contig_1	cds	119893	120312	-	vB_EcoM_WL-3_00960		Protein comC-alpha	SO:0001217, UniRef:UniRef50_Q01438
contig_1	cds	120312	120530	-	vB_EcoM_WL-3_00965	cef	Protein cef	SO:0001217, UniParc:UPI001E6F606B, UniRef:UniRef100_K4FBV4, UniRef:UniRef50_Q01436, UniRef:UniRef90_Q01436
contig_1	cds	120702	121193	-	vB_EcoM_WL-3_00970		MotB modifier of transcription	SO:0001217, UniParc:UPI0007FB6C05, UniRef:UniRef100_A0A8K1BZQ4, UniRef:UniRef50_Q01437, UniRef:UniRef90_D4Z9F7
contig_1	cds	121267	121815	-	vB_EcoM_WL-3_00975		Modifier of transcription	SO:0001217, UniRef:UniRef50_A8R8U4, UniRef:UniRef90_K4FBV7
contig_1	cds	121818	122318	-	vB_EcoM_WL-3_00980	y00F	Uncharacterized protein in motB-dexA intergenic region	SO:0001217, UniRef:UniRef50_P39416, UniRef:UniRef90_P39416
contig_1	cds	122383	123066	-	vB_EcoM_WL-3_00985	dexA	Exodeoxyribonuclease	EC:3.1.11.1, GO:0008852, SO:0001217, UniParc:UPI0010B881A2, UniRef:UniRef100_A0A514U5C8, UniRef:UniRef50_P04536, UniRef:UniRef90_P04536
contig_1	cds	123066	123308	-	vB_EcoM_WL-3_00990	y00G	Uncharacterized protein dexA-1	SO:0001217, UniRef:UniRef50_P32285, UniRef:UniRef90_P32285
contig_1	cds	123301	123546	-	vB_EcoM_WL-3_00995		Uncharacterized protein in dexA-dda intergenic region	SO:0001217, UniRef:UniRef50_P39418, UniRef:UniRef90_A0A097J666
contig_1	cds	123533	123793	-	vB_EcoM_WL-3_01000		hypothetical protein	RefSeq:WP_080181616.1, SO:0001217, UniParc:UPI0001D0D8D7, UniRef:UniRef100_D4Z9G3, UniRef:UniRef50_D4Z9G3, UniRef:UniRef90_D4Z9G3
contig_1	cds	123800	125119	-	vB_EcoM_WL-3_01005	dda	ATP-dependent DNA helicase dda	EC:3.6.4.12, GO:0003678, GO:0004386, GO:0005524, GO:0006260, GO:0016887, RefSeq:WP_247010903.1, SO:0001217, UniParc:UPI000957B9E4, UniRef:UniRef100_A0A7I8V4T3, UniRef:UniRef50_P32270, UniRef:UniRef90_P32270
contig_1	cds	125116	125427	-	vB_EcoM_WL-3_01010	y01A	Uncharacterized protein in dda-modA intergenic region	RefSeq:WP_016054083.1, SO:0001217, UniParc:UPI0001D0D8D8, UniRef:UniRef100_D4Z9G5, UniRef:UniRef50_P39419, UniRef:UniRef90_P39419
contig_1	cds	125429	126175	-	vB_EcoM_WL-3_01015	y01B	Uncharacterized protein in dda-modA intergenic region	SO:0001217, UniParc:UPI000D7E0ACC, UniRef:UniRef100_A0A2U8QPU9, UniRef:UniRef50_P39420, UniRef:UniRef90_P39420
contig_1	cds	126299	126901	-	vB_EcoM_WL-3_01020	modA	NAD--protein ADP-ribosyltransferase modA	EC:2.4.2.31, GO:0044423, GO:0070213, GO:0106274, RefSeq:WP_016059252.1, SO:0001217, UniParc:UPI00021D4E72, UniRef:UniRef100_G0X5E3, UniRef:UniRef50_P39421, UniRef:UniRef90_P39421
contig_1	cds	126898	127521	-	vB_EcoM_WL-3_01025	modB	NAD--protein ADP-ribosyltransferase modB	EC:2.4.2.31, GO:0044423, GO:0106274, SO:0001217, UniRef:UniRef50_P39423, UniRef:UniRef90_P39423
contig_1	cds	127589	127771	-	vB_EcoM_WL-3_01030	y01E	Uncharacterized protein in modB-mrh intergenic region	SO:0001217, UniParc:UPI000005CB09, UniRef:UniRef100_P39424, UniRef:UniRef50_P39424, UniRef:UniRef90_P39424
contig_1	cds	127780	128250	-	vB_EcoM_WL-3_01035	y01F	Uncharacterized protein in modB-mrh intergenic region	SO:0001217, UniParc:UPI00026DAEBA, UniRef:UniRef100_I7LHE7, UniRef:UniRef50_P39425, UniRef:UniRef90_P39425
contig_1	cds	128243	128407	-	vB_EcoM_WL-3_01040		Uncharacterized protein in modB-mrh intergenic region	SO:0001217, UniRef:UniRef50_P39426
contig_1	cds	128404	128607	-	vB_EcoM_WL-3_01045	y01H	Uncharacterized protein in modB-mrh intergenic region	SO:0001217, UniParc:UPI00035AAC4E, UniRef:UniRef100_S5M327, UniRef:UniRef50_P39427, UniRef:UniRef90_P39427
contig_1	cds	128582	129067	-	vB_EcoM_WL-3_01050		Transcription modulator under heat shock	SO:0001217, UniRef:UniRef50_P16007, UniRef:UniRef90_A0A097J0S6
contig_1	cds	129076	129417	-	vB_EcoM_WL-3_01055		Uncharacterized protein in mrh-soc intergenic region	SO:0001217, UniRef:UniRef50_P20706
contig_1	cds	129417	129623	-	vB_EcoM_WL-3_01060	y01J	Uncharacterized protein in mrh-soc intergenic region	SO:0001217, UniParc:UPI000F4363FD, UniRef:UniRef100_A0A3G3C0E7, UniRef:UniRef50_P20704, UniRef:UniRef90_P20704
contig_1	cds	129719	129943	-	vB_EcoM_WL-3_01065		hypothetical protein	PFAM:PF16855.8
contig_1	cds	129979	130188	-	vB_EcoM_WL-3_01070		Uncharacterized protein soc-1	SO:0001217, UniParc:UPI000009B294, UniRef:UniRef100_A0A449C484, UniRef:UniRef50_E5DI37, UniRef:UniRef90_I7K3I5
contig_1	cds	130185	130379	-	vB_EcoM_WL-3_01075		Soc-2	SO:0001217, UniParc:UPI0010B4823D, UniRef:UniRef100_A0A482MXR6, UniRef:UniRef50_G1FHM7, UniRef:UniRef90_A0A482MXR6
contig_1	cds	130379	130897	-	vB_EcoM_WL-3_01080		dCTP pyrophosphatase, phage-associated	SO:0001217, UniParc:UPI0018A6821D, UniRef:UniRef100_A0A7M1ICZ2, UniRef:UniRef50_P39262, UniRef:UniRef90_A0A449C5W4
contig_1	cds	130899	131549	-	vB_EcoM_WL-3_01085		Phage-associated homing endonuclease	SO:0001217, UniParc:UPI0010B62E97, UniRef:UniRef100_A0A482GEC7, UniRef:UniRef50_D7RM39, UniRef:UniRef90_A0A449C3G8
contig_1	cds	131620	131820	+	vB_EcoM_WL-3_01090		hypothetical protein	SO:0001217, UniRef:UniRef50_D4Z9H9, UniRef:UniRef90_I7J441
contig_1	cds	131817	132845	-	vB_EcoM_WL-3_01095		DNA primase	EC:2.7.7.-, GO:0003896, GO:0039693, SO:0001217, UniParc:UPI0006BD2E39, UniRef:UniRef100_A0A7D5JN56, UniRef:UniRef50_P04520, UniRef:UniRef90_P04520
contig_1	cds	132848	133012	-	vB_EcoM_WL-3_01100	y01K	Uncharacterized protein in Gp58-sp intergenic region	RefSeq:WP_015995689.1, SO:0001217, UniParc:UPI00019D96C1, UniRef:UniRef100_A0A097J5E9, UniRef:UniRef50_P39228, UniRef:UniRef90_P39228
contig_1	cds	133014	133370	-	vB_EcoM_WL-3_01105		hypothetical protein	SO:0001217, UniParc:UPI0000E2D19C, UniRef:UniRef100_A0A097J671, UniRef:UniRef50_D4Z9I2, UniRef:UniRef90_D4Z9I2
contig_1	cds	133383	133676	-	vB_EcoM_WL-3_01110		Protein spackle	GO:0044229, GO:0098669, SO:0001217, UniParc:UPI00026DAEC5, UniRef:UniRef100_I7KRL9, UniRef:UniRef50_P39230, UniRef:UniRef90_P39230
contig_1	cds	133737	133994	-	vB_EcoM_WL-3_01115	y02A	Uncharacterized protein in sp-Gp41 intergenic region	SO:0001217, UniRef:UniRef50_P39231, UniRef:UniRef90_P39231
contig_1	cds	133996	134178	-	vB_EcoM_WL-3_01120	dmd	Antitoxin Dmd	RefSeq:WP_015969199.1, SO:0001217, UniParc:UPI000005CB19, UniRef:UniRef100_P39232, UniRef:UniRef50_P39232, UniRef:UniRef90_P39232
contig_1	cds	134237	135664	-	vB_EcoM_WL-3_01125		DnaB-like replicative helicase	EC:3.6.4.-, GO:0003677, GO:0003678, GO:0005524, GO:0006269, GO:0016787, GO:0017116, GO:0039686, SO:0001217, UniRef:UniRef50_P04530, UniRef:UniRef90_P04530
contig_1	cds	135674	136018	-	vB_EcoM_WL-3_01130		Head formation protein	SO:0001217, UniRef:UniRef50_P17171, UniRef:UniRef90_P17171
contig_1	cds	136011	137192	-	vB_EcoM_WL-3_01135	uVSX	Recombination and repair protein	GO:0003697, GO:0005524, GO:0006260, GO:0006281, GO:0006310, GO:0140664, SO:0001217, UniRef:UniRef50_P04529, UniRef:UniRef90_P04529
contig_1	cds	137270	138112	-	vB_EcoM_WL-3_01140		Beta-glucosyl-HMC-alpha-glucosyl-transferase	EC:2.4.1.-, GO:0006304, GO:0016757, SO:0001217, UniRef:UniRef50_Q06718, UniRef:UniRef90_Q06718
contig_1	cds	138109	138849	-	vB_EcoM_WL-3_01145		Deoxycytidylate 5-hydroxymethyltransferase	EC:2.1.2.8, GO:0047153, RefSeq:WP_016059266.1, SO:0001217, UniParc:UPI0001D0D8EC, UniRef:UniRef100_D4Z9J1, UniRef:UniRef50_P08773, UniRef:UniRef90_P08773
contig_1	cds	139003	139254	-	vB_EcoM_WL-3_01150	imm	Immunity protein	GO:0016021, GO:0020002, GO:0098669, RefSeq:WP_015983592.1, SO:0001217, UniParc:UPI0000E2D1A5, UniRef:UniRef100_A0A097J6A2, UniRef:UniRef50_P08986, UniRef:UniRef90_P08986
contig_1	cds	139262	139642	-	vB_EcoM_WL-3_01155		DUF5481 domain-containing protein	RefSeq:WP_015995698.1, SO:0001217, UniParc:UPI00019D9558, UniRef:UniRef100_A0A097J5G5, UniRef:UniRef50_A0A2M9X307, UniRef:UniRef90_A0A097J5G5
contig_1	cds	139653	139889	-	vB_EcoM_WL-3_01160		hypothetical protein	SO:0001217, UniParc:UPI0007DCCA6E, UniRef:UniRef100_A0A482GSG3, UniRef:UniRef50_A0A8F4TCY8, UniRef:UniRef90_A0A8F4TCY8
contig_1	cds	140074	142770	-	vB_EcoM_WL-3_01165		DNA-directed DNA polymerase	EC:2.7.7.7, EC:3.1.11.-, GO:0000166, GO:0003677, GO:0003887, GO:0006260, GO:0008408, GO:0039686, GO:0046872, SO:0001217, UniRef:UniRef50_Q38087, UniRef:UniRef90_P04415
contig_1	cds	142849	143217	-	vB_EcoM_WL-3_01170	regA	Translation repressor protein	GO:0003723, GO:0006417, RefSeq:WP_015969209.1, SO:0001217, UniParc:UPI000005CB22, UniRef:UniRef100_P69628, UniRef:UniRef50_Q01751, UniRef:UniRef90_P69628
contig_1	cds	143219	143782	-	vB_EcoM_WL-3_01175		Sliding-clamp-loader small subunit	GO:0003677, GO:0003689, GO:0006260, GO:0039686, RefSeq:WP_015995702.1, SO:0001217, UniParc:UPI00019D955B, UniRef:UniRef100_A0A097J5H3, UniRef:UniRef50_P04527, UniRef:UniRef90_P04527
contig_1	cds	143784	144743	-	vB_EcoM_WL-3_01180		Sliding-clamp-loader large subunit	EC:3.6.4.-, GO:0003677, GO:0003689, GO:0005524, GO:0006260, GO:0016887, GO:0039686, RefSeq:WP_015969211.1, SO:0001217, UniParc:UPI000005CB24, UniRef:UniRef100_P04526, UniRef:UniRef50_P04526, UniRef:UniRef90_P04526
contig_1	cds	144795	145484	-	vB_EcoM_WL-3_01185		Sliding clamp	GO:0006260, GO:0019083, GO:0030337, GO:0039686, GO:0039693, SO:0001217, UniRef:UniRef50_P04525, UniRef:UniRef90_P04525
contig_1	cds	145540	145929	-	vB_EcoM_WL-3_01190	rpbA	15 kDa RNA polymerase-binding protein	GO:0006260, SO:0001217, UniParc:UPI000BBF9B8D, UniRef:UniRef100_A0A7T1Y037, UniRef:UniRef50_P07879, UniRef:UniRef90_P07879
contig_1	cds	145939	146127	-	vB_EcoM_WL-3_01195	45.2	Protein gp45-2	RefSeq:WP_015969214.1, SO:0001217, UniParc:UPI000005CB27, UniRef:UniRef100_P07878, UniRef:UniRef50_P07878, UniRef:UniRef90_P07878
contig_1	cds	146183	147865	-	vB_EcoM_WL-3_01200		Exonuclease subunit 2	EC:3.1.11.-, GO:0003677, GO:0004527, GO:0005524, GO:0006281, GO:0039657, GO:0099015, GO:0140664, SO:0001217, UniRef:UniRef50_P04522, UniRef:UniRef90_P04522
contig_1	cds	147862	148068	-	vB_EcoM_WL-3_01205	y03B	Uncharacterized protein in Gp46-Gp47 intergenic region	SO:0001217, UniParc:UPI00019D955E, UniRef:UniRef100_A0A097J0U6, UniRef:UniRef50_P32268, UniRef:UniRef90_P32268
contig_1	cds	148049	148312	-	vB_EcoM_WL-3_01210	y03C	Uncharacterized protein in Gp46-Gp47 intergenic region	RefSeq:WP_016059017.1, SO:0001217, UniParc:UPI0002190142, UniRef:UniRef100_I7K3K4, UniRef:UniRef50_P13330, UniRef:UniRef90_P13330
contig_1	cds	148309	149328	-	vB_EcoM_WL-3_01215		Exonuclease subunit 1	EC:3.1.11.-, GO:0003677, GO:0004527, GO:0006281, GO:0039657, GO:0099015, SO:0001217, UniRef:UniRef50_P04521, UniRef:UniRef90_P04521
contig_1	cds	149505	150707	-	vB_EcoM_WL-3_01220	agt	DNA alpha-glucosyltransferase	EC:2.4.1.26, GO:0006304, GO:0033820, GO:0098672, GO:0099018, SO:0001217, UniRef:UniRef50_P04519, UniRef:UniRef90_P04519
contig_1	cds	150951	151154	-	vB_EcoM_WL-3_01225	y03G	Uncharacterized protein in mobB-Gp55 intergenic region	RefSeq:WP_015983608.1, SO:0001217, UniParc:UPI0000E2D1B5, UniRef:UniRef100_A0A097J6B0, UniRef:UniRef50_P13327, UniRef:UniRef90_P13327
contig_1	cds	151123	151440	-	vB_EcoM_WL-3_01230	y03H	Uncharacterized protein in mobB-Gp55 intergenic region	RefSeq:WP_015969224.1, SO:0001217, UniParc:UPI000005CB31, UniRef:UniRef100_P13326, UniRef:UniRef50_P13326, UniRef:UniRef90_P13326
contig_1	cds	151442	151660	-	vB_EcoM_WL-3_01235	y03I	Uncharacterized protein in mobB-Gp55 intergenic region	RefSeq:WP_015969225.1, SO:0001217, UniParc:UPI000005CB32, UniRef:UniRef100_P39489, UniRef:UniRef50_P39489, UniRef:UniRef90_P39489
contig_1	cds	151644	152201	-	vB_EcoM_WL-3_01240		RNA polymerase sigma-like factor	GO:0003677, GO:0016779, GO:0016987, GO:0019083, RefSeq:WP_015969226.1, SO:0001217, UniParc:UPI000005CB33, UniRef:UniRef100_P04524, UniRef:UniRef50_P04524, UniRef:UniRef90_P04524
contig_1	cds	152280	152549	-	vB_EcoM_WL-3_01245		Uncharacterized protein RB69ORF072c	RefSeq:WP_015995916.1, SO:0001217, UniParc:UPI00019D9562, UniRef:UniRef100_A0A097J5I6, UniRef:UniRef50_Q7Y571, UniRef:UniRef90_A0A097J5I6
contig_1	cds	152546	152761	-	vB_EcoM_WL-3_01250		DUF5495 domain-containing protein	RefSeq:WP_015995917.1, SO:0001217, UniParc:UPI00019D9563, UniRef:UniRef100_I7LEX8, UniRef:UniRef50_I7LEX8, UniRef:UniRef90_I7LEX8
contig_1	cds	152764	153090	-	vB_EcoM_WL-3_01255	y04B	Uncharacterized protein in Gp55-nrdG intergenic region	SO:0001217, UniParc:UPI0018A4B98C, UniRef:UniRef100_A0A7L8ZHK0, UniRef:UniRef50_P07082, UniRef:UniRef90_P07082
contig_1	cds	153143	153343	-	vB_EcoM_WL-3_01260	y04C	Uncharacterized protein in Gp55-nrdG intergenic region	SO:0001217, UniParc:UPI000F435CA4, UniRef:UniRef100_A0A3G3C0F5, UniRef:UniRef50_P07081, UniRef:UniRef90_P07081
contig_1	cds	153344	153475	-	vB_EcoM_WL-3_01265	y04D	Uncharacterized protein in Gp55-nrdG intergenic region	SO:0001217, UniParc:UPI0001A4CA6B, UniRef:UniRef100_F2VX93, UniRef:UniRef50_P07080, UniRef:UniRef90_P07080
contig_1	cds	153483	153776	-	vB_EcoM_WL-3_01270	y04E	Uncharacterized protein in Gp55-nrdG intergenic region	RefSeq:WP_015969231.1, SO:0001217, UniParc:UPI000005CB38, UniRef:UniRef100_P07079, UniRef:UniRef50_P07079, UniRef:UniRef90_P07079
contig_1	cds	153769	153951	-	vB_EcoM_WL-3_01275	y04F	Uncharacterized protein in Gp55-nrdG intergenic region	SO:0001217, UniRef:UniRef50_P07078, UniRef:UniRef90_P07078
contig_1	cds	154110	154433	-	vB_EcoM_WL-3_01280	y04G	Uncharacterized protein in Gp55-nrdG intergenic region	RefSeq:WP_015995715.1, SO:0001217, UniParc:UPI00019D96D8, UniRef:UniRef100_S5M358, UniRef:UniRef50_P07077, UniRef:UniRef90_P07077
contig_1	cds	154405	154716	-	vB_EcoM_WL-3_01285		hypothetical protein	SO:0001217, UniRef:UniRef50_D4Z9M3, UniRef:UniRef90_D4Z9M3
contig_1	cds	154719	154934	-	vB_EcoM_WL-3_01290		Uncharacterized protein in Gp55-nrdG intergenic region	SO:0001217, UniRef:UniRef50_P07076, UniRef:UniRef90_A0A3G3MBY2
contig_1	cds	155050	155520	-	vB_EcoM_WL-3_01295	nrdG	anaerobic ribonucleoside-triphosphate reductase activating protein	SO:0001217, UniRef:UniRef50_A0A0F6TH59, UniRef:UniRef90_A0A0F6TH59
contig_1	cds	155517	157334	-	vB_EcoM_WL-3_01300	nrdD	anaerobic ribonucleoside-triphosphate reductase	EC:1.1.98.6, GO:0006260, GO:0008998, GO:0046872, KEGG:K21636, SO:0001217, UniParc:UPI0004A5B3B0, UniRef:UniRef100_A0A7I8V3J6, UniRef:UniRef50_P07071, UniRef:UniRef90_P07071
contig_1	cds	157331	157804	-	vB_EcoM_WL-3_01305		Recombination endonuclease VII	EC:3.1.-.-, GO:0004519, GO:0046872, RefSeq:WP_015969239.1, SO:0001217, UniParc:UPI000002E53F, UniRef:UniRef100_P13340, UniRef:UniRef50_P13340, UniRef:UniRef90_P13340
contig_1	cds	157847	158332	-	vB_EcoM_WL-3_01310	pin	Host protease inhibitor	GO:0010466, GO:0030414, RefSeq:WP_016039526.1, SO:0001217, UniParc:UPI0002049E41, UniRef:UniRef100_F2VXA2, UniRef:UniRef50_P07068, UniRef:UniRef90_P07068
contig_1	cds	158316	158483	-	vB_EcoM_WL-3_01315		Phage protein	RefSeq:WP_015983619.1, SO:0001217, UniParc:UPI0000E2D1C0, UniRef:UniRef100_A0A097J6C3, UniRef:UniRef50_P39490, UniRef:UniRef90_A0A449C5R1
contig_1	cds	158455	158625	-	vB_EcoM_WL-3_01320		(pseudo) hypothetical protein	RefSeq:WP_015983620.1, SO:0001217, UniParc:UPI0000E2D1C1, UniRef:UniRef100_S5M740, UniRef:UniRef50_D4Z9N1, UniRef:UniRef90_S5M740
contig_1	cds	158628	158843	-	vB_EcoM_WL-3_01325		hypothetical protein	RefSeq:WP_015995724.1, SO:0001217, UniParc:UPI00019D96E0, UniRef:UniRef100_A0A097J5L1, UniRef:UniRef50_A0A097J5L1, UniRef:UniRef90_A0A097J5L1
contig_1	cds	158840	159103	-	vB_EcoM_WL-3_01330	nRDC	Glutaredoxin	GO:0004362, GO:0009263, GO:0097573, RefSeq:WP_015969245.1, SO:0001217, UniParc:UPI000005CB45, UniRef:UniRef100_P00276, UniRef:UniRef50_P00276, UniRef:UniRef90_P00276
contig_1	cds	159105	159347	-	vB_EcoM_WL-3_01335	y04M	Uncharacterized protein in nrdC-mobD intergenic region	RefSeq:WP_015995932.1, SO:0001217, UniParc:UPI00019D9573, UniRef:UniRef100_D4Z9N4, UniRef:UniRef50_P39252, UniRef:UniRef90_P39252
contig_1	cds	159350	159739	-	vB_EcoM_WL-3_01340		Thioredoxin, phage-associated	SO:0001217, UniRef:UniRef50_P39253, UniRef:UniRef90_I7K3M3
contig_1	cds	159736	160662	-	vB_EcoM_WL-3_01345		Uncharacterized protein in nrdC-mobD intergenic region	SO:0001217, UniRef:UniRef50_P39254, UniRef:UniRef90_A0A097J5J4
contig_1	cds	160715	161746	-	vB_EcoM_WL-3_01350		Uncharacterized protein in nrdC-mobD intergenic region	SO:0001217, UniRef:UniRef50_P39255, UniRef:UniRef90_A0A7T7K9D3
contig_1	cds	161774	162793	-	vB_EcoM_WL-3_01355		Thioredoxin	SO:0001217, UniRef:UniRef50_A0A514U5J9, UniRef:UniRef90_A0A514U5J9
contig_1	cds	162802	163692	-	vB_EcoM_WL-3_01360	y05B	Uncharacterized protein in nrdC-mobD intergenic region	SO:0001217, UniRef:UniRef50_P39257, UniRef:UniRef90_P39257
contig_1	cds	163700	164107	-	vB_EcoM_WL-3_01365	y05C	Uncharacterized protein in nrdC-mobD intergenic region	SO:0001217, UniRef:UniRef50_P39258, UniRef:UniRef90_P39258
contig_1	cds	164163	164690	-	vB_EcoM_WL-3_01370	y05D	Uncharacterized protein in nrdC-mobD intergenic region	RefSeq:WP_015995939.1, SO:0001217, UniParc:UPI00019D957A, UniRef:UniRef100_I7LEY8, UniRef:UniRef50_P39259, UniRef:UniRef90_P39259
contig_1	cds	164751	165053	-	vB_EcoM_WL-3_01375	y05E	Uncharacterized protein in nrdC-mobD intergenic region	SO:0001217, UniParc:UPI00019D957B, UniRef:UniRef100_A0A097J5M1, UniRef:UniRef50_P39260, UniRef:UniRef90_P39260

## Sheet: Sheet3
phage vB_EcoM_Uniso11								phage vB_EcoM_Uniso21
#Sequence Id	Type	Start	Stop	Strand	Gene	Product		#Sequence Id	Type	Start	Stop	Strand	Gene	Product
contig_1	cds	52	240	+		hypothetical protein		contig_1	cds	1	969	-	y05F	Uncharacterized protein in nrdC-mobD intergenic region
contig_1	cds	442	1104	+		hypothetical protein		contig_1	cds	1084	2094	-	y05G	Uncharacterized protein in nrdC-mobD intergenic region
contig_1	cds	1702	1890	+		hypothetical protein		contig_1	cds	2094	2555	-		Uncharacterized protein RB69ORF104c
contig_1	cds	1901	2107	+		hypothetical protein		contig_1	cds	2558	3079	-		Uncharacterized protein mobD-1
contig_1	cds	2290	2475	+		hypothetical protein		contig_1	cds	3086	3628	-		Phage protein
contig_1	cds	2879	3082	+		hypothetical protein		contig_1	cds	3820	3993	-		Uncharacterized protein mobD-2a
contig_1	cds	5076	5438	+		Phi92_gp227		contig_1	cds	3983	4177	-	y05K	Uncharacterized protein in mobD-ri intergenic region
contig_1	cds	5531	5770	+		hypothetical protein		contig_1	cds	4180	4383	-		Uncharacterized protein in mobD-ri intergenic region
contig_1	cds	5861	6127	+		hypothetical protein		contig_1	cds	4383	4571	-	y05M	Uncharacterized protein in mobD-ri intergenic region
contig_1	cds	6215	6445	+		hypothetical protein		contig_1	cds	4667	5053	-	y05O	Uncharacterized protein in mobD-ri intergenic region
contig_1	cds	6872	7483	+		hypothetical protein		contig_1	cds	5050	5343	-		Antiholin
contig_1	cds	7539	7808	+		hypothetical protein		contig_1	cds	5356	5568	-	y05Q	Uncharacterized protein in ri-tk intergenic region
contig_1	cds	7865	8146	+		hypothetical protein		contig_1	cds	5611	6192	-		thymidine kinase
contig_1	cds	8164	8367	+		hypothetical protein		contig_1	cds	6202	6387	-		Phage protein
contig_1	cds	8425	8676	+		hypothetical protein		contig_1	cds	6384	6557	-		hypothetical protein
contig_1	cds	8925	9161	+		hypothetical protein		contig_1	cds	6554	6760	-		hypothetical protein
contig_1	cds	9246	9545	+		hypothetical protein		contig_1	cds	6757	6969	-	y06C	Uncharacterized protein in tk-vs intergenic region
contig_1	cds	10031	10513	+		hypothetical protein		contig_1	cds	6966	7433	-	y06D	Uncharacterized protein in tk-vs intergenic region
contig_1	cds	10789	10941	+		hypothetical protein		contig_1	cds	7430	7777	-		Valyl--tRNA ligase modifier
contig_1	cds	11013	11240	+		Phi92_gp233		contig_1	cds	7770	8315	-	y06E	Uncharacterized protein in vs-regB intergenic region
contig_1	cds	11327	11470	+		hypothetical protein		contig_1	cds	8323	8784	-	regB	Endoribonuclease RegB
contig_1	cds	11552	11896	+		Phi92_gp231		contig_1	cds	8844	9122	-	y06F	Uncharacterized protein in regB-denV intergenic region
contig_1	cds	11977	12246	+		hypothetical protein		contig_1	cds	9122	9388	-	y06G	Uncharacterized protein in regB-denV intergenic region
contig_1	cds	12298	12570	+		hypothetical protein		contig_1	cds	9381	9602	-		Uncharacterized protein vs-5
contig_1	cds	12576	12785	+		hypothetical protein		contig_1	cds	9602	9964	-	grcA	Autonomous glycyl radical cofactor
contig_1	cds	12854	13000	+		hypothetical protein		contig_1	cds	9972	10301	-		Uncharacterized protein vs-7
contig_1	cds	13082	13234	+		hypothetical protein		contig_1	cds	10298	10837	-		Uncharacterized protein in regB-denV intergenic region
contig_1	cds	13679	14020	+		hypothetical protein		contig_1	cds	10994	11467	-		Uncharacterized protein Ip4
contig_1	cds	14144	14356	+		Phi92_gp234		contig_1	cds	11556	12050	-		Endolysin
contig_1	cds	14439	14618	+		hypothetical protein		contig_1	cds	12087	12527	-	y06L	Uncharacterized protein in e-segB intergenic region
contig_1	cds	14732	14875	+		hypothetical protein		contig_1	cds	12524	13012	-		hypothetical protein
contig_1	cds	14982	15179	+		hypothetical protein		contig_1	cds	13009	13371	-		Uncharacterized protein in e-segB intergenic region
contig_1	cds	15179	15436	+		DksA C4-type domain-containing protein		contig_1	cds	13353	13745	-		Uncharacterized protein in e-segB intergenic region
contig_1	cds	15501	15857	+		N-acetyltransferase domain-containing protein		contig_1	cds	13714	14328	-	y06P	Uncharacterized protein in e-segB intergenic region
contig_1	cds	15937	16125	+		hypothetical protein		contig_1	cds	14370	14963	-	y06Q	Uncharacterized protein in e-segB intergenic region
contig_1	cds	16153	16476	+		hypothetical protein		contig_1	cds	15068	15331	-		Phage protein
contig_1	cds	16560	16772	+		hypothetical protein		contig_1	cds	15571	16137	-		hypothetical protein
contig_1	cds	16859	17032	+		hypothetical protein		contig_1	cds	16437	16730	-		Phage protein
contig_1	cds	17029	17178	+		hypothetical protein		contig_1	cds	17116	17466	-		Uncharacterized protein RB69ORF150c
contig_1	cds	17494	17769	+		hypothetical protein		contig_1	tRNA	17485	17560	-	Arg_trna	tRNA-Arg
contig_1	cds	17858	18040	+		hypothetical protein		contig_1	tRNA	17565	17640	-	His_trna	tRNA-His
contig_1	cds	18128	18451	+		hypothetical protein		contig_1	tRNA	17755	17829	-	Asn_trna	tRNA-Asn
contig_1	cds	18547	18942	+		hypothetical protein		contig_1	tRNA	17834	17920	-	Tyr_trna	tRNA-Tyr
contig_1	cds	19004	19258	+		hypothetical protein		contig_1	tRNA	17930	18004	-	Ile2_trna	tRNA-Ile2
contig_1	cds	19312	19530	+		hypothetical protein		contig_1	tRNA	18006	18081	-	Thr_trna	tRNA-Thr
contig_1	cds	19589	19831	+		hypothetical protein		contig_1	tRNA	18087	18176	-	Ser_trna	tRNA-Ser
contig_1	cds	19863	20447	+		Protein kinase domain-containing protein		contig_1	tRNA	18179	18252	-	Pro_trna	tRNA-Pro
contig_1	cds	20668	20889	+		hypothetical protein		contig_1	tRNA	18263	18336	-	Gly_trna	tRNA-Gly
contig_1	cds	20973	21377	+		hypothetical protein		contig_1	tRNA	18342	18428	-	Leu_trna	tRNA-Leu
contig_1	cds	21462	21734	+		Phi92_gp226		contig_1	tRNA	18430	18502	-	Gln_trna	tRNA-Gln
contig_1	cds	21731	21922	+		hypothetical protein		contig_1	cds	18589	19104	-		Uncharacterized protein RB69ORF151c
contig_1	cds	22010	22273	+		hypothetical protein		contig_1	cds	19101	19394	-	y07B	Uncharacterized protein in segB-ipI intergenic region
contig_1	cds	22341	22565	+		hypothetical protein		contig_1	cds	19397	19795	-		Uncharacterized protein trna-3
contig_1	cds	22642	22899	+		hypothetical protein		contig_1	cds	19795	19980	-	y07D	Uncharacterized protein in segB-ipI intergenic region
contig_1	cds	22990	23190	+		hypothetical protein		contig_1	cds	20039	20272	-		Internal head protein
contig_1	cds	23436	23768	+		hypothetical protein		contig_1	cds	20349	20606	-		Putative internal head protein
contig_1	cds	23825	24259	+		hypothetical protein		contig_1	cds	20679	21137	-	57B	Gene 57B protein
contig_1	cds	24328	24537	+		hypothetical protein		contig_1	cds	21134	21364	-		Tail fiber assembly helper protein
contig_1	cds	24757	24984	+		hypothetical protein		contig_1	cds	21364	22089	-		Deoxynucleotide monophosphate kinase
contig_1	cds	24981	25175	+		hypothetical protein		contig_1	cds	22139	22669	-		Tail tube terminator protein
contig_1	cds	25172	25381	+		hypothetical protein		contig_1	cds	22776	23600	-		Terminal DNA protecting protein
contig_1	cds	25378	25590	+		hypothetical protein		contig_1	cds	23600	24052	-		Head completion nuclease
contig_1	cds	25587	25799	+		hypothetical protein		contig_1	cds	24100	24690	+		Baseplate wedge protein gp53
contig_1	cds	25796	26014	+		hypothetical protein		contig_1	cds	24674	26401	+		Pre-baseplate central spike protein Gp5
contig_1	cds	26005	26229	+		hypothetical protein		contig_1	cds	26436	26930	+	y07E	Uncharacterized protein in repEA-segC intergenic region
contig_1	cds	26226	26483	+		hypothetical protein		contig_1	cds	26931	27224	+	5.4	Baseplate puncturing device gp5-4
contig_1	cds	26440	26727	+		hypothetical protein		contig_1	cds	27233	29215	+		Baseplate wedge protein gp6
contig_1	cds	26693	26944	+		hypothetical protein		contig_1	cds	29212	32310	+		Baseplate wedge protein gp7
contig_1	cds	26928	27143	+		hypothetical protein		contig_1	cds	32303	33307	+		Baseplate wedge protein gp8
contig_1	cds	27140	27358	+		hypothetical protein		contig_1	cds	33371	34237	+		Baseplate protein gp9
contig_1	cds	27349	27567	+		hypothetical protein		contig_1	cds	34237	36042	+		Baseplate wedge protein gp10
contig_1	cds	27564	27800	+		hypothetical protein		contig_1	cds	36042	36701	+		Baseplate wedge completion tail pin
contig_1	cds	27797	28054	+		hypothetical protein		contig_1	cds	36698	38248	+		Gp12 Short tail fibers
contig_1	cds	28051	28311	+		hypothetical protein		contig_1	cds	38258	39715	+		Fibritin-C domain-containing protein
contig_1	cds	28296	28526	+		hypothetical protein		contig_1	cds	39747	40676	+		Neck protein gp13
contig_1	cds	28516	28776	+		hypothetical protein		contig_1	cds	40678	41448	+		Neck protein gp14
contig_1	cds	28742	28993	+		hypothetical protein		contig_1	cds	41490	42308	+		Tail completion protein gp15
contig_1	cds	28974	29183	+		hypothetical protein		contig_1	cds	42317	42811	+		Terminase, small subunit
contig_1	cds	29180	29395	+		hypothetical protein		contig_1	cds	42795	44627	+		Terminase, large subunit
contig_1	cds	29392	29628	+		hypothetical protein		contig_1	cds	44659	46638	+		Tail sheath protein
contig_1	cds	29598	29834	+		hypothetical protein		contig_1	cds	46678	47283	+		hypothetical protein
contig_1	cds	29804	30034	+		hypothetical protein		contig_1	cds	47391	47882	+		Tail tube protein gp19
contig_1	cds	30031	30246	+		hypothetical protein		contig_1	cds	47966	49540	+		Portal protein
contig_1	cds	30243	30464	+		hypothetical protein		contig_1	cds	49540	49773	+		Prohead core protein
contig_1	cds	30466	30708	+		hypothetical protein		contig_1	cds	49773	50198	+	gp68	Prohead assembly protein gp68
contig_1	cds	30698	31042	+		hypothetical protein		contig_1	cds	50198	50836	+		Prohead core protein protease
contig_1	cds	31043	31258	+		hypothetical protein		contig_1	cds	50867	51676	+		Major prohead-scaffolding core protein Gp22
contig_1	cds	31568	31891	+		hypothetical protein		contig_1	cds	51695	53260	+	gp23	Major capsid protein
contig_1	cds	31901	32212	+		hypothetical protein		contig_1	cds	53344	54627	+	gp24	Capsid vertex protein gp24
contig_1	cds	32381	32644	+		hypothetical protein		contig_1	cds	54657	55661	-	y10A	RNA ligase, Rnl2 family
contig_1	cds	32616	33005	+		hypothetical protein		contig_1	cds	55671	55949	-	y10B	Uncharacterized protein in Gp24-hoc intergenic region
contig_1	cds	32993	33145	+		hypothetical protein		contig_1	cds	55953	56138	-		Phage protein
contig_1	cds	33145	33321	+		hypothetical protein		contig_1	cds	56240	57373	-		Highly immunogenic outer capsid protein
contig_1	cds	33330	33890	+		hypothetical protein		contig_1	cds	57383	58063	-	inh	Protein inh
contig_1	cds	33880	34194	+		hypothetical protein		contig_1	cds	58114	59625	+	uvsW	ATP-dependent DNA helicase uvsW
contig_1	cds	34175	34525	+		hypothetical protein		contig_1	cds	59651	59881	+	uvsW	ATP-dependent DNA helicase uvsW
contig_1	cds	34498	35016	+		hypothetical protein		contig_1	cds	59938	60105	-	y11A	Uncharacterized protein in uvsW-uvsY intergenic region
contig_1	cds	35088	35636	+		hypothetical protein		contig_1	cds	60134	60358	-	y11B	Uncharacterized protein in uvsW-uvsY intergenic region
contig_1	cds	35633	36241	+		hypothetical protein		contig_1	cds	60358	60771	-	uvsY	Recombination protein uvsY
contig_1	cds	36445	36966	+		hypothetical protein		contig_1	cds	60838	61236	-		Baseplate wedge protein gp25
contig_1	cds	36963	37307	+		hypothetical protein		contig_1	cds	61236	61862	-		Baseplate hub subunit
contig_1	cds	37317	37859	+		hypothetical protein		contig_1	cds	61913	62665	+		Baseplate hub assembly protein gp51
contig_1	cds	37873	38034	+		hypothetical protein		contig_1	cds	62662	63834	+		Baseplate central spike complex protein gp27
contig_1	cds	38027	38212	+		hypothetical protein		contig_1	cds	63782	64315	+		Baseplate hub assembly protein gp28
contig_1	cds	38209	38427	+		hypothetical protein		contig_1	cds	64312	66084	+		Tape measure protein
contig_1	cds	38568	38945	+		hypothetical protein		contig_1	cds	66093	67187	+		Baseplate tail-tube junction protein gp48
contig_1	cds	38945	39301	+		hypothetical protein		contig_1	cds	67187	68152	+		Baseplate tail-tube junction protein gp54
contig_1	cds	39298	39663	+		hypothetical protein		contig_1	cds	68181	68471	-	y12A	Uncharacterized protein in Gp54-alt intergenic region
contig_1	cds	39665	40006	+		hypothetical protein		contig_1	cds	68532	70589	-		NAD(+)--arginine ADP-ribosyltransferase
contig_1	cds	40003	40188	+		hypothetical protein		contig_1	cds	70593	72686	-	alt	NAD(+)--arginine ADP-ribosyltransferase
contig_1	cds	40190	40660	+		hypothetical protein		contig_1	cds	72743	72928	-		Uncharacterized protein in alt-Gp30 intergenic region
contig_1	cds	40657	41097	+		hypothetical protein		contig_1	cds	72925	74388	-		DNA ligase
contig_1	cds	41100	41567	+		hypothetical protein		contig_1	cds	74385	74654	-	y12E	Uncharacterized protein in Gp30-rIII intergenic region
contig_1	cds	41567	42010	+		hypothetical protein		contig_1	cds	74654	75490	-		Uncharacterized protein in Gp30-rIII intergenic region
contig_1	cds	42007	42321	+		hypothetical protein		contig_1	cds	75487	75945	-	y12G	Uncharacterized protein in Gp30-rIII intergenic region
contig_1	cds	42321	42764	+		hypothetical protein		contig_1	cds	75938	76144	-	y12I	Uncharacterized protein in Gp30-rIII intergenic region
contig_1	cds	42761	43216	+		hypothetical protein		contig_1	cds	76141	76338	-	y12J	Uncharacterized protein in Gp30-rIII intergenic region
contig_1	cds	43203	43739	+		hypothetical protein		contig_1	cds	76338	76625	-	y12K	Uncharacterized protein in Gp30-rIII intergenic region
contig_1	cds	43913	44104	+		hypothetical protein		contig_1	cds	76667	77032	-	y12L	Uncharacterized protein in Gp30-rIII intergenic region
contig_1	cds	44094	44648	+		hypothetical protein		contig_1	cds	77100	77432	-	y12M	Uncharacterized protein in Gp30-rIII intergenic region
contig_1	cds	44639	45241	+		hypothetical protein		contig_1	cds	77543	77719	-	y13A	(pseudo) Uncharacterized protein in Gp30-rIII intergenic region
contig_1	cds	45247	45606	+		hypothetical protein		contig_1	cds	77965	78213	-	rIII	Lysis inhibition accessory protein
contig_1	cds	45596	45931	+		hypothetical protein		contig_1	cds	78361	78696	-		Capsid assembly protein Gp31
contig_1	cds	45939	46475	+		hypothetical protein		contig_1	cds	78753	79061	-	y13B	Uncharacterized protein in Gp31-cd intergenic region
contig_1	cds	46535	47008	+		hypothetical protein		contig_1	cds	79062	79298	-	y13C	Uncharacterized protein in Gp31-cd intergenic region
contig_1	cds	47005	47475	+		hypothetical protein		contig_1	cds	79298	79879	-		Deoxycytidylate deaminase
contig_1	cds	47465	47827	+		hypothetical protein		contig_1	cds	79876	80214	-	y13D	Uncharacterized protein in cd-pseT intergenic region
contig_1	cds	47811	48224	+		hypothetical protein		contig_1	cds	80211	80447	-	y13E	Uncharacterized protein in cd-pseT intergenic region
contig_1	cds	48224	48691	+		hypothetical protein		contig_1	cds	80441	80968	-		hypothetical protein
contig_1	cds	48691	49233	+		hypothetical protein		contig_1	cds	81031	81306	-	y13F	Uncharacterized protein in cd-pseT intergenic region
contig_1	cds	49230	49802	+		hypothetical protein		contig_1	cds	81309	81509	-	y13G	Uncharacterized protein in cd-pseT intergenic region
contig_1	cds	49795	50313	+		hypothetical protein		contig_1	cds	81502	81699	-	y13H	Uncharacterized protein in cd-pseT intergenic region
contig_1	cds	50401	50964	+		hypothetical protein		contig_1	cds	81699	82607	-	pseT	Polynucleotide kinase
contig_1	cds	50964	51548	+		hypothetical protein		contig_1	cds	82749	82892	-		(pseudo) Uncharacterized protein RB69ORF231c
contig_1	cds	51535	52113	+		hypothetical protein		contig_1	cds	82889	83119	-	y13I	Uncharacterized protein in pseT-alc intergenic region
contig_1	cds	52113	52541	+		hypothetical protein		contig_1	cds	83116	83415	-	y13J	Spanin, outer lipoprotein subunit
contig_1	cds	52538	53047	+		hypothetical protein		contig_1	cds	83412	83765	-		PseT-3 hypothetical membrane protein
contig_1	cds	53031	53612	+		hypothetical protein		contig_1	cds	83756	84262	-	alc	Protein alc
contig_1	cds	53625	54176	+		hypothetical protein		contig_1	cds	84324	85448	-		T4 RnlA family RNA ligase
contig_1	cds	54173	54775	+		hypothetical protein		contig_1	cds	85501	85911	-	denA	Endonuclease II
contig_1	cds	54765	55349	+		hypothetical protein		contig_1	cds	85939	87117	-	nrdB	ribonucleotide-diphosphate reductase subunit beta
contig_1	cds	55359	55772	+		Putative ADP-ribosyl transferase		contig_1	cds	87117	87848	-		HNHc domain-containing protein
contig_1	cds	55772	56290	+		hypothetical protein		contig_1	cds	87848	90112	-		Ribonucleoside-diphosphate reductase subunit alpha
contig_1	cds	56284	56757	+		hypothetical protein		contig_1	cds	90103	90429	-	y14A	Uncharacterized protein in nrdA-td intergenic region
contig_1	cds	56705	57118	+		hypothetical protein		contig_1	cds	90383	90646	-		DUF5496 domain-containing protein
contig_1	cds	57109	57606	+		hypothetical protein		contig_1	cds	90670	90984	-		Putative thymidylate synthase
contig_1	cds	57649	58122	+		hypothetical protein		contig_1	cds	91129	91380	-		hypothetical protein
contig_1	cds	58125	58256	+		hypothetical protein		contig_1	cds	91435	91800	-		Bacteriophage FRD2 protein
contig_1	cds	58286	59134	+		hypothetical protein		contig_1	cds	91845	92075	-		Single-stranded DNA-binding protein
contig_1	cds	59151	59444	+		hypothetical protein		contig_1	cds	92220	93128	-		Single-stranded DNA-binding protein
contig_1	cds	59517	59903	+		hypothetical protein		contig_1	cds	93179	93811	-	y14F	Uncharacterized protein in Gp32-Gp59 intergenic region
contig_1	cds	59953	60258	+		hypothetical protein		contig_1	cds	93813	94466	-		DNA helicase assembly protein
contig_1	cds	60311	61159	+		hypothetical protein		contig_1	cds	94463	94801	-		Late transcription coactivator
contig_1	cds	61844	62386	+		hypothetical protein		contig_1	cds	94779	95048	-	dsbA	Double-stranded DNA-binding protein
contig_1	cds	62403	62927	+		DNA methyltransferase		contig_1	cds	95057	95974	-	rnh	Ribonuclease H
contig_1	cds	62924	63457	+		Putative cytitidyltransferase		contig_1	cds	96079	99948	+		Gp34 proximal tail fiber subunit
contig_1	cds	63460	63753	+		hypothetical protein		contig_1	cds	99957	101072	+		Long-tail fiber protein gp35
contig_1	cds	63746	64033	+		hypothetical protein		contig_1	cds	101135	101785	+		Long-tail fiber protein gp36
contig_1	cds	64014	64625	+		hypothetical protein		contig_1	cds	101794	104760	+		Long tail fiber protein p37
contig_1	cds	64672	64941	+		hypothetical protein		contig_1	cds	104795	105595	+		Receptor-recognizing protein
contig_1	cds	64938	65198	+		hypothetical protein		contig_1	cds	105626	106282	+		Holin
contig_1	cds	65195	65506	+		hypothetical protein		contig_1	cds	106283	106555	-	asiA	10 kDa anti-sigma factor
contig_1	cds	65517	65807	+		hypothetical protein		contig_1	cds	106568	106720	-		Phage anti-sigma factor
contig_1	cds	65788	66066	+		hypothetical protein		contig_1	cds	106717	106995	-	arn	Anti-restriction endonuclease
contig_1	cds	66059	66259	+		hypothetical protein		contig_1	cds	106985	107104	-		Phage protein
contig_1	cds	66252	66515	+		hypothetical protein		contig_1	cds	107281	107577	-	y16C	Uncharacterized protein in arn-motA intergenic region
contig_1	cds	66512	66802	+		hypothetical protein		contig_1	cds	107577	108038	-		Putative protein
contig_1	cds	66799	66981	+		hypothetical protein		contig_1	cds	108035	108364	-		Uncharacterized protein arn-4
contig_1	cds	66962	67240	+		hypothetical protein		contig_1	cds	108375	109010	-	motA	Middle transcription regulatory protein motA
contig_1	cds	67297	68781	+		hypothetical protein		contig_1	cds	109116	109343	-		hypothetical protein
contig_1	cds	68895	69623	+		hypothetical protein		contig_1	cds	109479	109628	-	y16H	Uncharacterized protein in motA-Gp52 intergenic region
contig_1	cds	69633	69914	+		hypothetical protein		contig_1	cds	109625	110953	-		DNA topoisomerase medium subunit
contig_1	cds	69959	70258	+		hypothetical protein		contig_1	cds	111091	111249	-		Uncharacterized protein 52-2
contig_1	cds	70266	70844	+		hypothetical protein		contig_1	sorf	111257	111337	-	stp	T4 Suppressor of prr
contig_1	cds	70841	71530	+		hypothetical protein		contig_1	cds	111337	111795	-	ndd	Nucleoid disruption protein
contig_1	cds	71487	71795	+		hypothetical protein		contig_1	cds	111856	112071	-	y16K	Uncharacterized protein in ndd-denB intergenic region
contig_1	cds	71792	72934	+		T4 RnlA family RNA ligase		contig_1	cds	112080	112190	-	y16L	Uncharacterized protein in ndd-denB intergenic region
contig_1	cds	72967	73221	+		hypothetical protein		contig_1	cds	112187	112384	-	y16M	Uncharacterized protein in ndd-denB intergenic region
contig_1	cds	73231	73461	+		G063 protein		contig_1	cds	112392	112505	-		naphthalene 1,2-dioxygenase
contig_1	cds	73445	73699	+		hypothetical protein		contig_1	cds	112571	112669	-	y16O	Uncharacterized protein in ndd-denB intergenic region
contig_1	cds	73706	74020	+		hypothetical protein		contig_1	sorf	112666	112752	-		Putative outer membrane protein
contig_1	cds	74033	74965	+		Polynucleotide 5'-kinase and 3'-phosphatase		contig_1	cds	112749	113012	-		hypothetical protein
contig_1	cds	75192	75452	+		hypothetical protein		contig_1	cds	113087	113563	-	denB	Endonuclease IV
contig_1	cds	75452	75703	+		hypothetical protein		contig_1	cds	113577	113906	-		hypothetical protein
contig_1	cds	75696	75998	+		hypothetical protein		contig_1	cds	113945	114139	-	y16Q	Uncharacterized protein in denB-rIIB intergenic region
contig_1	cds	75995	76291	+		Mononegavirus-type SAM-dependent 2'-O-MTase domain-containing protein		contig_1	cds	114168	115106	-	rIIB	Protein rIIB
contig_1	cds	76292	76597	+		hypothetical protein		contig_1	cds	115118	117295	-	rIIA	Protein rIIA
contig_1	cds	76656	76985	+		hypothetical protein		contig_1	cds	117306	117509	-	y00A	Uncharacterized protein in rIIA-Gp60 intergenic region
contig_1	cds	76960	77550	+		hypothetical protein		contig_1	cds	117564	119381	-		DNA topoisomerase large subunit
contig_1	cds	77553	77885	+		hypothetical protein		contig_1	cds	119451	119711	-		hypothetical protein
contig_1	cds	77888	78103	+		hypothetical protein		contig_1	cds	119714	119890	-		zinc ribbon domain-containing protein
contig_1	cds	78103	78354	+		hypothetical protein		contig_1	cds	119893	120312	-		Protein comC-alpha
contig_1	cds	78342	79100	+		Metallophos domain-containing protein		contig_1	cds	120312	120530	-	cef	Protein cef
contig_1	cds	79106	79366	+		hypothetical protein		contig_1	cds	120702	121193	-		MotB modifier of transcription
contig_1	cds	79377	79604	+		Chaperone protein		contig_1	cds	121267	121815	-		Modifier of transcription
contig_1	cds	79601	80014	+		Peptidyl-tRNA hydrolase PTH2		contig_1	cds	121818	122318	-	y00F	Uncharacterized protein in motB-dexA intergenic region
contig_1	cds	80014	81213	+		hypothetical protein		contig_1	cds	122383	123066	-	dexA	Exodeoxyribonuclease
contig_1	cds	81225	82643	+		DNA-LIGASE-A3 domain-containing protein		contig_1	cds	123066	123308	-	y00G	Uncharacterized protein dexA-1
contig_1	cds	82663	83454	+		Metallophos domain-containing protein		contig_1	cds	123301	123546	-		Uncharacterized protein in dexA-dda intergenic region
contig_1	cds	83521	83859	+		hypothetical protein		contig_1	cds	123533	123793	-		hypothetical protein
contig_1	cds	83859	84242	+		hypothetical protein		contig_1	cds	123800	125119	-	dda	ATP-dependent DNA helicase dda
contig_1	cds	84302	84997	+		ATP-dependent Clp protease proteolytic subunit		contig_1	cds	125116	125427	-	y01A	Uncharacterized protein in dda-modA intergenic region
contig_1	cds	85046	85336	+		hypothetical protein		contig_1	cds	125429	126175	-	y01B	Uncharacterized protein in dda-modA intergenic region
contig_1	cds	85338	85784	+		hypothetical protein		contig_1	cds	126299	126901	-	modA	NAD--protein ADP-ribosyltransferase modA
contig_1	cds	85876	86400	+		hypothetical protein		contig_1	cds	126898	127521	-	modB	NAD--protein ADP-ribosyltransferase modB
contig_1	cds	86357	86836	+		CMP/dCMP-type deaminase domain-containing protein		contig_1	cds	127589	127771	-	y01E	Uncharacterized protein in modB-mrh intergenic region
contig_1	cds	86833	87090	+		hypothetical protein		contig_1	cds	127780	128250	-	y01F	Uncharacterized protein in modB-mrh intergenic region
contig_1	cds	87357	90029	-		hypothetical protein		contig_1	cds	128243	128407	-		Uncharacterized protein in modB-mrh intergenic region
contig_1	cds	90330	90935	+		hypothetical protein		contig_1	cds	128404	128607	-	y01H	Uncharacterized protein in modB-mrh intergenic region
contig_1	cds	91004	91264	+		hypothetical protein		contig_1	cds	128582	129067	-		Transcription modulator under heat shock
contig_1	cds	91261	91857	+		Protease		contig_1	cds	129076	129417	-		Uncharacterized protein in mrh-soc intergenic region
contig_1	cds	91876	92067	+		hypothetical protein		contig_1	cds	129417	129623	-	y01J	Uncharacterized protein in mrh-soc intergenic region
contig_1	cds	92077	92829	+		Deacetylase sirtuin-type domain-containing protein		contig_1	cds	129719	129943	-		hypothetical protein
contig_1	cds	92826	93377	+		Nudix hydrolase domain-containing protein		contig_1	cds	129979	130188	-		Uncharacterized protein soc-1
contig_1	cds	93388	93708	+		hypothetical protein		contig_1	cds	130185	130379	-		Soc-2
contig_1	cds	93705	94007	+		hypothetical protein		contig_1	cds	130379	130897	-		dCTP pyrophosphatase, phage-associated
contig_1	cds	94071	95510	+		PINc domain-containing protein		contig_1	cds	130899	131549	-		Phage-associated homing endonuclease
contig_1	cds	95580	95768	+		hypothetical protein		contig_1	cds	131620	131820	+		hypothetical protein
contig_1	cds	95995	96552	+		hypothetical protein		contig_1	cds	131817	132845	-		DNA primase
contig_1	cds	96580	96909	+		hypothetical protein		contig_1	cds	132848	133012	-	y01K	Uncharacterized protein in Gp58-sp intergenic region
contig_1	cds	96909	97559	+		hypothetical protein		contig_1	cds	133014	133370	-		hypothetical protein
contig_1	cds	97668	97901	+		hypothetical protein		contig_1	cds	133383	133676	-		Protein spackle
contig_1	cds	97898	98068	+		hypothetical protein		contig_1	cds	133737	133994	-	y02A	Uncharacterized protein in sp-Gp41 intergenic region
contig_1	cds	98065	98427	+		hypothetical protein		contig_1	cds	133996	134178	-	dmd	Antitoxin Dmd
contig_1	cds	98454	99068	+		hypothetical protein		contig_1	cds	134237	135664	-		DnaB-like replicative helicase
contig_1	cds	99065	99433	+		CMP/dCMP-type deaminase domain-containing protein		contig_1	cds	135674	136018	-		Head formation protein
contig_1	cds	99430	99654	+		hypothetical protein		contig_1	cds	136011	137192	-	uVSX	Recombination and repair protein
contig_1	cds	99664	100023	+		hypothetical protein		contig_1	cds	137270	138112	-		Beta-glucosyl-HMC-alpha-glucosyl-transferase
contig_1	cds	100254	100664	+		hypothetical protein		contig_1	cds	138109	138849	-		Deoxycytidylate 5-hydroxymethyltransferase
contig_1	cds	100654	100839	+		hypothetical protein		contig_1	cds	139003	139254	-	imm	Immunity protein
contig_1	cds	100826	100942	+		hypothetical protein		contig_1	cds	139262	139642	-		DUF5481 domain-containing protein
contig_1	cds	101107	102912	+	nrdD	anaerobic ribonucleoside-triphosphate reductase		contig_1	cds	139653	139889	-		hypothetical protein
contig_1	cds	102924	103286	+		Pyruvate formate-lyase		contig_1	cds	140074	142770	-		DNA-directed DNA polymerase
contig_1	cds	103283	103612	+		DUF4326 domain-containing protein		contig_1	cds	142849	143217	-	regA	Translation repressor protein
contig_1	cds	103590	104069	+		Anaerobic ribonucleoside-triphosphate reductase-activating protein		contig_1	cds	143219	143782	-		Sliding-clamp-loader small subunit
contig_1	cds	104168	106867	+		hypothetical protein		contig_1	cds	143784	144743	-		Sliding-clamp-loader large subunit
contig_1	cds	106878	107468	+		hypothetical protein		contig_1	cds	144795	145484	-		Sliding clamp
contig_1	cds	107479	110220	+		hypothetical protein		contig_1	cds	145540	145929	-	rpbA	15 kDa RNA polymerase-binding protein
contig_1	cds	110289	110855	+		hypothetical protein		contig_1	cds	145939	146127	-	45.2	Protein gp45-2
contig_1	cds	110868	111383	+		hypothetical protein		contig_1	cds	146183	147865	-		Exonuclease subunit 2
contig_1	cds	111380	111889	+		hypothetical protein		contig_1	cds	147862	148068	-	y03B	Uncharacterized protein in Gp46-Gp47 intergenic region
contig_1	cds	111892	112293	+		hypothetical protein		contig_1	cds	148049	148312	-	y03C	Uncharacterized protein in Gp46-Gp47 intergenic region
contig_1	cds	112290	113522	+		Nucleotidyltransferase		contig_1	cds	148309	149328	-		Exonuclease subunit 1
contig_1	cds	113661	114062	+		Carrier domain-containing protein		contig_1	cds	149505	150707	-	agt	DNA alpha-glucosyltransferase
contig_1	cds	114116	114490	+		hypothetical protein		contig_1	cds	150951	151154	-	y03G	Uncharacterized protein in mobB-Gp55 intergenic region
contig_1	cds	114487	114795	+		hypothetical protein		contig_1	cds	151123	151440	-	y03H	Uncharacterized protein in mobB-Gp55 intergenic region
contig_1	cds	114797	115414	+		HNH domain-containing protein		contig_1	cds	151442	151660	-	y03I	Uncharacterized protein in mobB-Gp55 intergenic region
contig_1	cds	115468	115824	+		hypothetical protein		contig_1	cds	151644	152201	-		RNA polymerase sigma-like factor
contig_1	cds	115826	116224	+		Structural protein		contig_1	cds	152280	152549	-		Uncharacterized protein RB69ORF072c
contig_1	cds	116920	117348	+		hypothetical protein		contig_1	cds	152546	152761	-		DUF5495 domain-containing protein
contig_1	cds	117381	117821	+		Starvation-inducible DNA-binding protein		contig_1	cds	152764	153090	-	y04B	Uncharacterized protein in Gp55-nrdG intergenic region
contig_1	cds	117870	118223	+		hypothetical protein		contig_1	cds	153143	153343	-	y04C	Uncharacterized protein in Gp55-nrdG intergenic region
contig_1	cds	118204	118596	+		hypothetical protein		contig_1	cds	153344	153475	-	y04D	Uncharacterized protein in Gp55-nrdG intergenic region
contig_1	cds	118593	119177	+		hypothetical protein		contig_1	cds	153483	153776	-	y04E	Uncharacterized protein in Gp55-nrdG intergenic region
contig_1	cds	119192	119473	+		hypothetical protein		contig_1	cds	153769	153951	-	y04F	Uncharacterized protein in Gp55-nrdG intergenic region
contig_1	cds	119482	119961	+		hypothetical protein		contig_1	cds	154110	154433	-	y04G	Uncharacterized protein in Gp55-nrdG intergenic region
contig_1	cds	119951	120289	+		hypothetical protein		contig_1	cds	154405	154716	-		hypothetical protein
contig_1	cds	120282	120866	+		thymidine kinase		contig_1	cds	154719	154934	-		Uncharacterized protein in Gp55-nrdG intergenic region
contig_1	cds	120859	121080	+		hypothetical protein		contig_1	cds	155050	155520	-	nrdG	anaerobic ribonucleoside-triphosphate reductase activating protein
contig_1	cds	121128	121571	+		hypothetical protein		contig_1	cds	155517	157334	-	nrdD	anaerobic ribonucleoside-triphosphate reductase
contig_1	cds	121574	121963	+		hypothetical protein		contig_1	cds	157331	157804	-		Recombination endonuclease VII
contig_1	cds	121993	122337	+		hypothetical protein		contig_1	cds	157847	158332	-	pin	Host protease inhibitor
contig_1	cds	122349	122480	+		hypothetical protein		contig_1	cds	158316	158483	-		Phage protein
contig_1	cds	122485	122688	+		hypothetical protein		contig_1	cds	158455	158625	-		(pseudo) hypothetical protein
contig_1	cds	122697	123107	+		hypothetical protein		contig_1	cds	158628	158843	-		hypothetical protein
contig_1	cds	123271	124197	+		Lysozyme		contig_1	cds	158840	159103	-	nRDC	Glutaredoxin
contig_1	cds	124214	124546	+		Sigma 54 modulation protein / S30EA ribosomal protein		contig_1	cds	159105	159347	-	y04M	Uncharacterized protein in nrdC-mobD intergenic region
contig_1	cds	124600	124995	+		hypothetical protein		contig_1	cds	159350	159739	-		Thioredoxin, phage-associated
contig_1	cds	125008	125379	+		hypothetical protein		contig_1	cds	159736	160662	-		Uncharacterized protein in nrdC-mobD intergenic region
contig_1	cds	125693	126100	+		hypothetical protein		contig_1	cds	160715	161746	-		Uncharacterized protein in nrdC-mobD intergenic region
contig_1	cds	126087	126509	+		hypothetical protein		contig_1	cds	161774	162793	-		Thioredoxin
contig_1	cds	126645	127757	+		tRNA nucleotidyltransferase		contig_1	cds	162802	163692	-	y05B	Uncharacterized protein in nrdC-mobD intergenic region
contig_1	cds	127868	128266	+		NUDIX hydrolase		contig_1	cds	163700	164107	-	y05C	Uncharacterized protein in nrdC-mobD intergenic region
contig_1	cds	128268	128516	+		Glutaredoxin		contig_1	cds	164163	164690	-	y05D	Uncharacterized protein in nrdC-mobD intergenic region
contig_1	cds	128516	128758	+		hypothetical protein		contig_1	cds	164751	165053	-	y05E	Uncharacterized protein in nrdC-mobD intergenic region
contig_1	cds	128804	129046	+		hypothetical protein
contig_1	cds	129096	129572	+		Macro domain-containing protein
contig_1	cds	129591	129899	+		hypothetical protein
contig_1	cds	129912	130289	+		Aminoacyl-tRNA hydrolase
contig_1	cds	130551	131342	+		Neck protein
contig_1	cds	131369	133363	+		Endonuclease domain-containing protein
contig_1	cds	133446	133712	+		hypothetical protein
contig_1	cds	133731	134357	+		Putative deoxynucleoside monophosphate kinase
contig_1	cds	134454	137117	+		Phage-sheath-1C domain-containing protein
contig_1	cds	137202	137348	+		hypothetical protein
contig_1	cds	137507	138193	+		hypothetical protein
contig_1	cds	138286	139062	+		hypothetical protein
contig_1	cds	139074	140168	+		hypothetical protein
contig_1	cds	140233	140652	+		Head completion nuclease
contig_1	cds	140683	141240	+		hypothetical protein
contig_1	cds	141269	141805	+		hypothetical protein
contig_1	cds	141809	142351	+		RED-N domain-containing protein
contig_1	cds	142365	143864	+		Structural protein
contig_1	cds	143887	144840	+		Structural protein
contig_1	cds	144842	145237	+		hypothetical protein
contig_1	cds	145241	145621	+		hypothetical protein
contig_1	cds	145923	147248	+		AAA domain-containing protein
contig_1	cds	147323	148747	+		Zn-dependent hydrolase
contig_1	cds	148858	149091	+		hypothetical protein
contig_1	cds	149094	149750	+		hypothetical protein
contig_1	cds	149754	150347	+		DUF2493 domain-containing protein
contig_1	cds	150347	151987	+		hypothetical protein
contig_1	cds	152022	154313	-		Structural protein
contig_1	cds	154400	155179	-		Structural protein
contig_1	cds	155242	160746	-		Long tail fiber proximal subunit
contig_1	cds	160863	161759	-		hypothetical protein
contig_1	cds	161776	163917	-		Colanic acid-degrading protein
contig_1	cds	163930	165057	-		Structural protein
contig_1	cds	165167	165664	+		hypothetical protein
contig_1	cds	165674	166282	+		hypothetical protein
contig_1	cds	166295	167395	+		Structural protein
contig_1	cds	167421	167885	-		NUDIX domain-containing protein
contig_1	cds	167898	169241	-		hypothetical protein
contig_1	cds	169238	170731	-		hypothetical protein
contig_1	cds	170840	173128	+		ATP-dependent Clp protease ATP-binding subunit
contig_1	cds	173164	183132	-		hypothetical protein
contig_1	cds	183215	186676	-		Baseplate wedge
contig_1	cds	186779	187174	-		GPW-gp25 domain-containing protein
contig_1	cds	187188	187676	-		Lysozyme
contig_1	cds	187713	190376	-		Lysozyme
contig_1	cds	190387	192636	-		Structural protein
contig_1	cds	192649	192963	-		Base plate wedge protein 53
contig_1	cds	192963	193694	-		Structural protein
contig_1	cds	193825	194664	+		hypothetical protein
contig_1	cds	194651	195682	+		Metallophos domain-containing protein
contig_1	cds	195691	197838	+		Recombination endonuclease subunit
contig_1	cds	197948	198442	-		Recombination endonuclease VII
contig_1	cds	198818	199108	+		hypothetical protein
contig_1	cds	199294	199503	-		hypothetical protein
contig_1	cds	199503	200339	-		T4 bacteriophage base plate protein
contig_1	cds	200463	202664	+		hypothetical protein
contig_1	cds	202676	204415	+		Portal protein
contig_1	cds	204489	204716	+		hypothetical protein
contig_1	cds	204818	205654	+		hypothetical protein
contig_1	cds	205675	206298	+		Prohead assembly (Scaffolding) protein
contig_1	cds	206365	207480	+		hypothetical protein
contig_1	cds	207572	208747	+		Phage major capsid protein of Caudovirales
contig_1	cds	208890	210488	+		hypothetical protein
contig_1	cds	210517	210867	+		hypothetical protein
contig_1	cds	210907	211215	+		T5orf172 domain-containing protein
contig_1	cds	211256	212869	+		hypothetical protein
contig_1	cds	212882	213391	+		hypothetical protein
contig_1	cds	213490	213792	+		hypothetical protein
contig_1	cds	213872	216877	+		DNA-directed DNA polymerase
contig_1	cds	216889	217038	+		hypothetical protein
contig_1	cds	217028	217327	+		hypothetical protein
contig_1	cds	217426	218157	+		hypothetical protein
contig_1	cds	218225	218431	+		CxxC-CXXC-SSSS domain-containing protein
contig_1	cds	218433	218732	+		10 kDa chaperonin
contig_1	cds	218725	219450	+		hypothetical protein
contig_1	cds	219494	220183	-		hypothetical protein
contig_1	cds	220199	220798	-		hypothetical protein
contig_1	cds	221017	222003	+		53EXOc domain-containing protein
contig_1	cds	222005	222490	+		hypothetical protein
contig_1	cds	222535	223218	+		hypothetical protein
contig_1	cds	223196	223495	+		hypothetical protein
contig_1	cds	223509	225854	+		Large terminase protein
contig_1	cds	225887	227191	+		Structural protein
contig_1	cds	227367	228425	+		gp32 domain-containing protein
contig_1	cds	228496	229614	+		Protein RecA
contig_1	cds	229614	230075	+		Recombination, repair and ssDNA binding protein UvsY
contig_1	cds	230126	230944	+		Exodeoxyribonuclease X
contig_1	cds	230960	233539	+		Helicase
contig_1	cds	233595	234020	+		hypothetical protein
contig_1	cds	234030	234527	+		hypothetical protein
contig_1	cds	234532	235377	+		hypothetical protein
contig_1	cds	235358	236068	+		hypothetical protein
contig_1	cds	236065	236394	+		hypothetical protein
contig_1	cds	236372	237010	+		hypothetical protein
contig_1	cds	236997	237350	-		hypothetical protein
contig_1	cds	237408	238385	+		Structural protein
contig_1	cds	238441	239496	+		DNA primase subunit
contig_1	cds	239519	241039	+		Helicase
contig_1	cds	241043	241315	+		hypothetical protein
contig_1	cds	241317	241481	+		hypothetical protein
contig_1	cds	241478	241870	+		hypothetical protein
contig_1	cds	241927	242871	+		hypothetical protein
contig_1	cds	242871	243089	+		hypothetical protein
contig_1	cds	243086	243760	+		hypothetical protein
contig_1	cds	243760	245508	+		hypothetical protein
contig_1	cds	245484	246119	+		hypothetical protein
contig_1	cds	246136	246471	+		hypothetical protein
contig_1	cds	246511	247230	+		Exonuclease
contig_1	cds	247217	247771	+		hypothetical protein
contig_1	cds	247799	248380	+		hypothetical protein
contig_1	cds	248444	250762	+	nrdA	ribonucleoside-diphosphate reductase subunit alpha
contig_1	cds	250817	251941	+	nrdB	ribonucleotide-diphosphate reductase subunit beta
contig_1	cds	251990	252157	+		hypothetical protein
contig_1	cds	252223	252456	+		hypothetical protein
contig_1	cds	252467	252862	+		hypothetical protein
contig_1	cds	252862	253593	+		Nucleoside triphosphate pyrophosphohydrolase family protein
contig_1	cds	253628	253966	-		hypothetical protein
contig_1	cds	253956	254288	-		Structural protein
contig_1	cds	254305	254982	-		hypothetical protein
contig_1	cds	255117	255485	+		hypothetical protein
contig_1	cds	255473	255994	+		Dihydrofolate reductase
contig_1	cds	255991	256419	+		Ribonuclease H
contig_1	cds	256451	257791	+		DNA helicase
contig_1	cds	257878	258444	+		hypothetical protein
contig_1	cds	258468	258662	+		(pseudo) hypothetical protein
contig_1	cds	258732	259235	+	infC	translation initiation factor IF-3
contig_1	cds	259249	259794	+		ClpS domain-containing protein
contig_1	cds	259868	260413	+		KTSC domain-containing protein
contig_1	cds	260403	261974	+		Structural protein
contig_1	cds	261974	262765	+		hypothetical protein
contig_1	cds	262859	264823	+		DNA gyrase subunit B
contig_1	cds	264874	266286	+		DNA topoisomerase (ATP-hydrolyzing)
contig_1	cds	266374	268767	+		hypothetical protein
contig_1	cds	268769	269080	+		hypothetical protein
contig_1	cds	269040	269558	+		DNA-pol3-alpha domain-containing protein
contig_1	cds	269623	269967	+		hypothetical protein
contig_1	cds	269976	270302	+		Co-chaperone GroES
contig_1	cds	270360	270629	+		hypothetical protein
contig_1	cds	270653	271606	+		Sliding-clamp-loader large subunit
contig_1	cds	271606	272232	+		5' nucleotidase, deoxy (Pyrimidine), cytosolic type C protein (NT5C)
contig_1	cds	272332	272898	+		hypothetical protein
contig_1	cds	272895	273575	+		hypothetical protein
contig_1	cds	273587	274390	+		hypothetical protein
contig_1	cds	274487	275614	+		hypothetical protein
contig_1	cds	275701	276837	+		TelA-like protein
contig_1	cds	276923	277612	+		DUF5051 domain-containing protein
contig_1	cds	277616	278710	+		hypothetical protein
contig_1	cds	278707	279261	+		LEMA protein
contig_1	cds	279311	279883	+		hypothetical protein
contig_1	cds	279867	280448	+		hypothetical protein
contig_1	cds	280451	280801	+		WWE domain-containing protein
contig_1	cds	280804	281295	+		hypothetical protein
contig_1	cds	281288	281566	+		hypothetical protein
contig_1	cds	281547	281783	+		hypothetical protein
contig_1	cds	281780	281947	+		hypothetical protein
contig_1	cds	281944	282366	+		hypothetical protein
contig_1	cds	282363	282698	+		hypothetical protein
contig_1	cds	282695	282889	+		hypothetical protein
contig_1	cds	282896	283324	+		hypothetical protein
contig_1	cds	283382	283933	+		hypothetical protein
contig_1	cds	284234	284482	+		hypothetical protein
contig_1	cds	284538	284948	+		hypothetical protein
contig_1	cds	284950	285354	+		hypothetical protein
contig_1	cds	285356	285733	+		hypothetical protein
contig_1	cds	285730	286194	+		hypothetical protein
contig_1	cds	286188	286643	+		hypothetical protein
contig_1	cds	286658	286918	+		hypothetical protein
contig_1	cds	286997	287248	+		hypothetical protein
contig_1	cds	287301	289181	+		DNA cytosine methyltransferase
contig_1	cds	289133	289663	+		hypothetical protein
contig_1	cds	289707	290222	+		hypothetical protein
contig_1	cds	290219	290671	+		hypothetical protein
contig_1	cds	290671	291054	+		hypothetical protein
contig_1	cds	291051	291494	+		hypothetical protein
contig_1	cds	291497	291640	+		hypothetical protein
contig_1	cds	291654	291824	+		hypothetical protein
contig_1	cds	291824	291967	+		Phi92_gp213
contig_1	cds	292025	292597	+		hypothetical protein
contig_1	cds	292584	292781	+		hypothetical protein
contig_1	cds	292784	293614	+		hypothetical protein
contig_1	cds	293611	293901	+		hypothetical protein
contig_1	cds	293901	294170	+		hypothetical protein
contig_1	cds	294163	294459	+		hypothetical protein
contig_1	cds	294574	294783	+		hypothetical protein
contig_1	cds	294847	295353	+		hypothetical protein
contig_1	cds	295355	295642	+		hypothetical protein
contig_1	cds	295771	296163	+		hypothetical protein
contig_1	cds	296211	296780	+		hypothetical protein
contig_1	cds	296782	297270	+		hypothetical protein
contig_1	cds	297267	297671	+		hypothetical protein
contig_1	cds	297661	297846	+		hypothetical protein
contig_1	cds	297843	298025	+		hypothetical protein
contig_1	cds	298071	298574	+		hypothetical protein
contig_1	cds	298571	298741	+		hypothetical protein
contig_1	cds	298692	298964	+		hypothetical protein
contig_1	cds	299115	299315	+		hypothetical protein
contig_1	cds	299320	299592	+		hypothetical protein
contig_1	tRNA	299636	299722	+	Ser_trna	tRNA-Ser
contig_1	tRNA	299730	299803	+	Arg_trna	tRNA-Arg
contig_1	cds	299828	299992	+		hypothetical protein
contig_1	cds	299989	300153	+		hypothetical protein
contig_1	cds	300150	300314	+		hypothetical protein
contig_1	cds	300386	300742	+		hypothetical protein
contig_1	cds	300799	301038	+		hypothetical protein
contig_1	cds	301442	301816	+		hypothetical protein
contig_1	tRNA	301844	301933	+	Ser_trna	tRNA-Ser
contig_1	cds	302154	302678	+		NUMOD4 motif-containing HNH endonuclease
contig_1	tRNA	302740	302830	+	Ser_trna	tRNA-Ser
contig_1	tRNA	302839	302913	+	Ile2_trna	tRNA-Ile2
contig_1	tRNA	303004	303078	+	Asn_trna	tRNA-Asn
contig_1	cds	303107	303364	+		hypothetical protein
contig_1	cds	303575	303790	+		hypothetical protein
contig_1	cds	303777	303890	+		hypothetical protein
contig_1	tRNA	303964	304037	+	Thr_trna	tRNA-Thr
contig_1	cds	304055	304471	+		hypothetical protein
contig_1	cds	304464	304829	+		hypothetical protein
contig_1	cds	304839	305030	+		hypothetical protein
contig_1	cds	305030	305314	+		hypothetical protein
contig_1	cds	305480	305896	+		hypothetical protein
contig_1	cds	305905	306309	+		hypothetical protein
contig_1	cds	306311	306718	+		hypothetical protein
contig_1	cds	306708	307169	+		hypothetical protein
contig_1	cds	307174	307536	+		hypothetical protein
contig_1	cds	307478	307681	+		hypothetical protein
contig_1	cds	307684	308025	+		hypothetical protein
contig_1	cds	308040	308825	+		hypothetical protein
contig_1	cds	309095	309679	+		hypothetical protein
contig_1	cds	309676	309903	+		hypothetical protein
contig_1	cds	309907	310362	+		hypothetical protein
contig_1	cds	310362	310823	+		hypothetical protein
contig_1	cds	310868	311326	+		hypothetical protein
contig_1	cds	311328	311750	+		hypothetical protein
contig_1	cds	311747	312172	+		hypothetical protein
contig_1	cds	312232	312483	+		hypothetical protein
contig_1	cds	312560	312820	+		hypothetical protein
contig_1	cds	312826	313245	+		hypothetical protein
contig_1	cds	313247	313744	+		hypothetical protein
contig_1	cds	313766	314731	+		RNA polymerase sigma factor
contig_1	cds	315412	315621	+		hypothetical protein
contig_1	cds	315618	315848	+		hypothetical protein
contig_1	cds	315850	316638	+		HNH endonuclease
contig_1	cds	316654	316836	+		hypothetical protein
contig_1	cds	316846	317046	+		hypothetical protein
contig_1	cds	317264	317572	+		hypothetical protein
contig_1	cds	317572	317823	+		hypothetical protein
contig_1	cds	317820	318188	+		hypothetical protein
contig_1	cds	318185	318460	+		hypothetical protein
contig_1	cds	318460	318675	+		hypothetical protein
contig_1	cds	318827	319024	+		hypothetical protein
contig_1	cds	319024	319539	+		hypothetical protein
contig_1	cds	319536	319757	+		hypothetical protein
contig_1	cds	319761	319979	+		hypothetical protein
contig_1	cds	319972	320184	+		hypothetical protein
contig_1	cds	320219	320881	+		hypothetical protein
contig_1	cds	320872	321096	+		hypothetical protein
contig_1	cds	321172	321492	+		hypothetical protein
contig_1	cds	321576	321935	+		hypothetical protein
contig_1	cds	321946	322323	+		hypothetical protein
contig_1	cds	322326	322676	+		hypothetical protein
contig_1	cds	322682	322873	+		hypothetical protein
contig_1	cds	322929	323369	+		hypothetical protein
contig_1	cds	323362	323706	+		hypothetical protein
contig_1	cds	323721	323987	+		hypothetical protein
contig_1	cds	324114	324686	+		hypothetical protein
contig_1	cds	324700	325143	+		hypothetical protein
contig_1	cds	325257	325640	+		Structural protein
contig_1	cds	325730	326977	+		Structural protein
contig_1	cds	327047	327670	+		Protein kinase
contig_1	cds	327752	328033	+		hypothetical protein
contig_1	cds	328035	328373	+		hypothetical protein
contig_1	cds	328383	328724	+		hypothetical protein
contig_1	cds	328726	329070	+		hypothetical protein
contig_1	cds	329080	329337	+		hypothetical protein
contig_1	cds	329337	329717	+		hypothetical protein
contig_1	cds	329794	330348	+		hypothetical protein
contig_1	cds	330360	330536	+		hypothetical protein
contig_1	cds	330576	330827	+		hypothetical protein
contig_1	cds	330836	331207	+		hypothetical protein
contig_1	cds	331209	331478	+		hypothetical protein
contig_1	cds	331491	331904	+		hypothetical protein
contig_1	cds	331961	332443	+		hypothetical protein
contig_1	cds	332537	332947	+		hypothetical protein
contig_1	cds	332994	334199	+		hypothetical protein
contig_1	cds	334458	335294	+		Putative DNA N6-adenine methyltransferase
contig_1	cds	335363	335866	+		Endonuclease V
contig_1	cds	335934	336707	+		ATPase-AAA-core domain-containing protein
contig_1	cds	336770	337111	+		hypothetical protein
contig_1	cds	337111	337449	+		hypothetical protein
contig_1	cds	337449	337796	+		hypothetical protein
contig_1	cds	337796	338131	+		hypothetical protein
contig_1	cds	338131	338445	+		hypothetical protein
contig_1	cds	338445	338813	+		hypothetical protein
contig_1	cds	338815	339177	+		hypothetical protein
contig_1	cds	339179	339550	+		hypothetical protein
contig_1	cds	339596	340243	+		hypothetical protein
contig_1	cds	340285	341430	-		Putative DNA condensation protein
contig_1	cds	341502	342851	-		hypothetical protein
contig_1	cds	342923	344113	-		Putative DNA condensation protein
contig_1	cds	344184	345353	-		hypothetical protein
contig_1	cds	345431	346552	-		X-linked retinitis pigmentosa GTPase regulator
contig_1	cds	346656	346883	+		hypothetical protein
contig_1	cds	346880	347092	+		hypothetical protein
contig_1	cds	347094	347279	+		hypothetical protein
contig_1	cds	347291	347503	+		hypothetical protein
contig_1	cds	347500	347685	+		hypothetical protein
contig_1	cds	347696	347878	+		hypothetical protein
contig_1	cds	347887	348072	+		hypothetical protein
